# Supplementary material for: Molecular Basis of Bacterial Longevity
Source: mBio. 2017 Nov 28;8(6):e01726-17. doi: 10.1128/mBio.01726-17 (PMC5705917; doi:10.1128/mBio.01726-17)
Supplement: TABLE S1 [file mbo006173625st1.xlsx]

## Sheet: Table S1
Supplementary Table S1. Transcriptome of R. palustris CGA009 at intervals following growth arrest due to carbon starvation.
Locus Tag	Gene, "Product"	Gene length (bp)	pKM					12h vs. Log			2.1d (50h) vs. Log			3.75 d (90h) vs. Log			7.5d (180h) vs. Log
			Log	12h	50h	90h	180h	Fold	P-val	Adj P-val	Fold	P-val	Adj P-val	Fold	P-val	Adj P-val	Fold	P-val	Adj P-val
RPA0001	dnaA, "chromosomal replication initiator protein DnaA"	1419	158.085	31.6688	32.1296	26.7019	18.5192	0.17952	2.54253e-08	2.26848e-07	0.179415	9.97481e-09	8.24511e-08	0.150596	5.94209e-10	5.38581e-09	0.137704	3.44893e-09	2.67337e-08
RPA0002	dnaN, "DNA polymerase III beta subunit"	1119	159.344	126.214	109.309	93.6904	49.8767	0.720345	0.190294	0.325782	0.610422	0.0479612	0.100668	0.534651	0.0133243	0.0333799	0.368909	0.000589722	0.00202117
RPA0003	recF, "putative RecF protein"	1167	14.0695	8.35343	10.8831	9.6062	7.54048	0.538727	0.464769	0.623351	0.695458	0.652015	0.762188	0.606247	0.530891	0.661469	0.620134	0.582247	0.706868
RPA0004	gyrB, "DNA gyrase subunit B"	2442	241.225	107.151	54.3827	46.0863	28.1369	0.401768	0.000112697	0.000555104	0.200438	2.01418e-10	2.02367e-09	0.171637	6.87256e-12	7.59036e-11	0.137266	5.85852e-12	6.21594e-11
RPA0005	hpd, "4-hydroxyphenylpyruvate dioxygenase"	1119	26.9649	2824.52	876.681	492.966	613.656	96.8824	2.11575e-102	2.70212e-99	29.6027	9.44433e-21	2.26664e-19	16.8887	8.6722e-07	5.12766e-06	28.0337	4.36762e-32	2.08921e-30
RPA0006	n/a, "transcriptional regulator, AsnC family"	480	30.1557	24.6436	24.1528	20.6151	13.4357	0.727409	0.543834	0.695259	0.715585	0.509961	0.645619	0.606119	0.329092	0.465389	0.519825	0.244151	0.368907
RPA0007	n/a, "putative signal transduction histidine kinase with PAS/PAC domains"	1452	75.1877	51.5408	34.8084	25.6637	11.7888	0.628463	0.178125	0.309392	0.414274	0.0138895	0.0349661	0.30513	0.00150911	0.00483888	0.185482	0.00010661	0.000428212
RPA0008	kaiB, "circadian clock protein"	285	274.662	368.539	309.202	233.812	163.052	1.21659	0.31981	0.478831	1.00493	0.984332	1	0.769981	0.199545	0.317583	0.703207	0.121805	0.212056
RPA0009	kaiC, "circadian clock protein"	1692	193.228	150.923	98.6207	82.6159	39.0772	0.710623	0.146243	0.267255	0.457776	0.0013287	0.00447162	0.38967	0.000142895	0.00057299	0.240669	7.33793e-07	4.24291e-06
RPA0010	n/a, "possible glutamate uptake transcriptional regulator, AsnC family"	510	68.9071	127.625	207.781	216.374	167.935	1.6859	0.0725485	0.152752	2.70868	9.17632e-05	0.000410937	2.86715	2.659e-05	0.000122616	2.92415	6.41615e-05	0.00026962
RPA0011	n/a, "conserved hypothetical protein"	249	63.3372	49.4155	56.4994	52.8189	47.4432	0.712894	0.355061	0.516306	0.801171	0.529024	0.660689	0.763804	0.44082	0.577813	0.900934	0.792224	0.87132
RPA0012	rdxS, fixS, "possible fixS"	186	90.9849	107.379	114.155	110.778	89.1121	1.07488	0.812732	0.898346	1.12226	0.685439	0.789507	1.10505	0.726893	0.821473	1.16613	0.603921	0.725597
RPA0013	rdxI, fixI, "putative cation (heavy metal) transporting ATPase"	2199	113.604	36.0327	35.0388	29.9043	22.2286	0.285595	0.000136419	0.000657106	0.273169	5.27909e-05	0.000248337	0.233369	8.4929e-06	4.24693e-05	0.233395	3.6585e-05	0.000160497
RPA0014	rdxH, fixH, "conserved hypothetical protein"	504	88.3024	24.8853	16.9289	15.16	7.89279	0.254376	0.000242662	0.00109455	0.168818	3.82513e-06	2.15497e-05	0.150713	1.18106e-06	6.79908e-06	0.102238	3.27013e-07	1.98989e-06
RPA0015	fixG, rdxB, "4Fe-4S ferredoxin, iron-sulfur binding domain"	1458	471.299	90.4265	47.5306	46.8208	34.6834	0.173688	4.43935e-16	8.7418e-15	0.0893556	3.04631e-26	1.04485e-24	0.0888898	1.96316e-26	6.60242e-25	0.0866472	3.11221e-22	7.66906e-21
RPA0016	ccoP, fixP, "cytochrome-c oxidase fixP chain"	882	1135.48	534.504	258.826	208.69	94.6451	0.426875	1.6335e-05	9.48898e-05	0.203509	4.33545e-20	1.00028e-18	0.166398	3.09165e-24	8.69746e-23	0.0981593	1.1023e-28	4.21372e-27
RPA0017	ccoQ, fixQ, "cytochrome oxidase subunit, small membrane protein"	165	1090.68	475.534	235.657	186.746	80.7282	0.394999	0.000579971	0.00238169	0.192752	5.7722e-21	1.41182e-19	0.1549	1.8436e-25	5.66765e-24	0.0870294	1.55193e-30	6.67406e-29
RPA0018	ccoO, fixO, "cytochrome-c oxidase fixO chain"	735	827.715	477.718	246.79	178.086	66.5044	0.522363	0.0384818	0.0907006	0.265726	6.93621e-09	5.83033e-08	0.194885	7.68849e-11	7.64236e-10	0.0953603	3.3794e-16	5.16731e-15
RPA0019	ccoN, fixN, "cytochrome-c oxidase fixN chain, heme and copper binding subunit"	1647	1874.19	585.431	335.819	213.476	101.881	0.282926	1.09547e-09	1.16313e-08	0.159708	4.55013e-17	8.41586e-16	0.103056	8.34967e-22	1.95785e-20	0.0649275	7.12158e-27	2.4501e-25
RPA0020	panE1, "Ketopantoate reductase ApbA/PanE"	921	24.0045	49.3089	58.2716	52.9041	32.5247	1.8767	0.16403	0.291536	2.18956	0.0606461	0.12308	2.03108	0.0945168	0.175461	1.60751	0.323816	0.459019
RPA0021	n/a, "possible short chain dehydrogenase"	738	8.4894	14.3369	19.7688	22.743	16.2523	1.59067	0.59312	0.734113	2.12447	0.30287	0.438791	2.55649	0.165202	0.274651	2.40004	0.22876	0.351048
RPA0022	n/a, "DSBA oxidoreductase"	603	24.2434	36.3748	49.6855	57.0197	40.9811	1.36368	0.536514	0.688648	1.84529	0.159122	0.268251	2.14061	0.0655668	0.129626	2.02813	0.111475	0.196986
RPA0023	gstA3, "possible glutathione transferase"	762	56.0421	46.4145	61.0285	88.7643	91.1993	0.753138	0.461576	0.620902	0.976003	0.962342	0.988399	1.4501	0.241979	0.368294	1.9594	0.0326011	0.0703877
RPA0024	n/a, "Short-chain dehydrogenase/reductase SDR"	876	28.6081	52.5883	45.2052	47.7575	35.3652	1.68821	0.222847	0.367168	1.43847	0.407353	0.547788	1.52575	0.321263	0.458083	1.48216	0.391026	0.528199
RPA0025	ggt1, "gamma-glutamyltranspeptidase"	1734	15.9476	38.1538	52.9614	53.7432	41.8151	2.27292	0.12182	0.230984	3.13146	0.0139415	0.0350771	3.21313	0.0106889	0.0275332	3.27569	0.0129211	0.0316656
RPA0026	n/a, "Major Facilitator Superfamily (MFS) transporter"	1398	37.7067	73.7282	78.4556	67.556	55.616	1.79302	0.115351	0.221288	1.88687	0.0734116	0.144055	1.6469	0.17261	0.284234	1.79324	0.126579	0.218877
RPA0027	aroG1, "2-dehydro-3-deoxyphosphoheptonate aldolase"	1095	18.2171	20.7911	58.6478	149.736	96.6006	1.01014	1	1	2.88079	0.0153224	0.0380488	7.55113	1.13892e-09	1.00283e-08	6.33883	4.62058e-07	2.76092e-06
RPA0028	purH, "bifunctional purine biosynthesis protein"	1593	246.329	168.922	161.908	180.179	135.111	0.62517	0.0339328	0.0814606	0.589936	0.0153366	0.0380735	0.668431	0.0587814	0.118383	0.658744	0.0753197	0.143287
RPA0029	n/a, "conserved hypothetical protein"	1887	161.697	88.9894	72.5176	68.4031	48.3583	0.499717	0.00830719	0.0250392	0.400223	0.000527626	0.00196069	0.381273	0.000269422	0.00102259	0.353643	0.00034312	0.00123014
RPA0030	n/a, "Bacterial Sun/eukaryotic nucleolar Nop1/Nop2"	1353	43.6446	45.3831	38.7033	37.725	23.0754	0.930196	0.876891	0.938936	0.781013	0.555454	0.681247	0.783592	0.556902	0.683691	0.620612	0.294569	0.42657
RPA0031	n/a, "conserved hypothetical protein"	219	137.451	169.097	213.238	235.356	204.485	1.11833	0.65469	0.782413	1.3908	0.150418	0.256192	1.55955	0.0470878	0.0984127	1.79365	0.0145191	0.0350441
RPA0032	n/a, "possible Staphylococcal nuclease homologues"	576	14.6278	26.2122	28.1557	29.6831	17.8933	1.65578	0.412618	0.575118	1.75693	0.331267	0.469741	1.91603	0.243896	0.370441	1.4498	0.568754	0.69424
RPA0033	n/a, "conserved hypothetical protein"	885	35.722	54.4715	47.6893	41.7521	28.8081	1.38304	0.429018	0.591904	1.1975	0.671226	0.777237	1.06286	0.905368	0.95153	0.94623	0.931633	0.968925
RPA0034	n/a, "possible flavin containing amine oxidase"	1458	43.6625	15.2885	14.1162	15.1201	13.5592	0.303162	0.0169533	0.0458586	0.277673	0.00900877	0.0240612	0.313467	0.0150682	0.0371145	0.358467	0.0396208	0.0835081
RPA0035	pheT, "putative phenylalanine-tRNA ligase beta chain"	2412	57.6228	19.3703	19.2261	18.4353	11.1449	0.303041	0.00663003	0.0206957	0.298332	0.00457546	0.0132537	0.287138	0.00342919	0.0100253	0.221284	0.00155038	0.00483715
RPA0036	n/a, "conserved unknown protein"	480	23.2544	10.4023	11.9407	9.39422	6.90619	0.40423	0.172812	0.30228	0.45696	0.212896	0.337177	0.36367	0.118531	0.210205	0.318442	0.108083	0.191903
RPA0037	pheS, "phenylalanyl-tRNA synthetase, alpha-subunit"	1083	126.938	35.3467	48.7131	71.3602	23.9864	0.252505	2.22352e-05	0.000125336	0.340698	0.000392258	0.00151357	0.512599	0.0158759	0.0389218	0.217629	9.58178e-06	4.61794e-05
RPA0038	rplT, "ribosomal protein L20"	360	377.671	139.193	222.351	236.769	105.476	0.334912	2.8843e-06	1.88768e-05	0.528177	0.00202894	0.00648219	0.57204	0.00678342	0.0184552	0.330273	4.52116e-06	2.29262e-05
RPA0039	rpmI, "50S ribosomal protein L35"	201	3225.2	13760.6	7676.41	5814.45	3515.88	3.88916	3.27105e-20	8.80818e-19	2.13692	1.35058e-07	9.5501e-07	1.64454	0.000557607	0.00197558	1.31133	0.100438	0.180732
RPA0040	infC, "translation initiation factor IF-3"	579	2558.53	1065.85	886.189	698.32	631.765	0.378791	2.7944e-10	3.17433e-09	0.309931	2.67308e-14	3.9684e-13	0.248026	4.73507e-19	9.20869e-18	0.298191	4.55485e-12	4.86776e-11
RPA0041	n/a, "conserved unknown protein"	786	17.5911	43.8629	44.9124	46.0548	27.0688	2.32647	0.0881136	0.177686	2.34205	0.0747715	0.146261	2.43327	0.0576174	0.116617	1.87814	0.243107	0.367764
RPA0042	n/a, "possible iron-sulfur cluster binding protein"	1113	31.7041	20.1344	21.9445	23.0706	14.1339	0.572017	0.292451	0.448305	0.620652	0.346398	0.485434	0.674625	0.428811	0.566136	0.545599	0.263421	0.391542
RPA0043	n/a, "possible glutathione S-transferase"	693	74.0919	92.2077	69.2665	57.748	46.4435	1.13788	0.685112	0.805913	0.833937	0.577535	0.700546	0.711588	0.299159	0.434672	0.7537	0.41462	0.550836
RPA0044	bacA, "bacitracin resistance protein"	807	196.23	273.417	256.893	257.73	208.6	1.26957	0.26624	0.419121	1.17393	0.451039	0.591345	1.19795	0.393347	0.531466	1.2812	0.282566	0.413743
RPA0045	n/a, "putative NADH dehydrogenase (ubiquinone) 1 alpha subcomplex"	966	63.8133	207.616	165.323	165.128	70.068	2.96377	3.87458e-05	0.000210187	2.32487	0.00181793	0.00589213	2.35516	0.00140824	0.00454805	1.30542	0.421099	0.557666
RNA_3	tRNA-Leu1, "tRNA-Leu"	85	3011.01	3523.85	3340.08	3718.64	3241.94	1.0642	0.670945	0.794996	0.992872	0.960172	0.987201	1.12326	0.422754	0.560872	1.3064	0.113963	0.200315
RPA0046	n/a, "3'-5' exonuclease"	615	94.4959	103.032	81.1228	73.5244	35.7713	0.991197	0.989789	1	0.771038	0.378027	0.518398	0.706194	0.240156	0.366252	0.44656	0.0186156	0.0434429
RPA0047	n/a, "conserved hypothetical protein"	741	135.086	139.74	115.672	113.086	73.5305	0.939654	0.815105	0.900524	0.765302	0.297234	0.433221	0.760321	0.28419	0.418082	0.649955	0.129777	0.222813
RPA0048	n/a, "conserved hypothetical protein"	666	53.6317	102.104	86.4504	75.3231	43.8014	1.74121	0.0832317	0.16972	1.44457	0.260274	0.392185	1.2866	0.453264	0.58946	0.973586	0.967689	0.993228
RPA0049	n/a, "possible ABC transporter ATP-binding protein (in rpoN upstream)"	966	67.7643	64.6106	64.7941	57.3119	41.8661	0.862223	0.671467	0.79551	0.855626	0.644502	0.755577	0.760841	0.419045	0.55719	0.737952	0.404589	0.540752
RPA0050	rpoN, "RNA polymerase sigma 54 subunit, RpoN"	1647	288.666	256.101	167.831	132.671	80.6191	0.806473	0.294654	0.450513	0.518866	0.00188751	0.00608902	0.416816	5.17061e-05	0.000225201	0.332909	6.57431e-06	3.23828e-05
RPA0051	n/a, "putative sigma-54 modulation protein"	606	540.696	346.351	424.213	404.499	340.349	0.580646	0.00291075	0.0100744	0.70125	0.0439943	0.0935702	0.678833	0.0281209	0.0636282	0.752301	0.144773	0.243602
RPA0052	ptsN1, "putative nitrogen regulatory IIA protein"	462	88.692	58.0265	62.0297	61.8148	71.3612	0.59414	0.108058	0.209461	0.625917	0.132259	0.231156	0.635532	0.142389	0.243652	0.976677	0.933095	0.969738
RPA0053	n/a, "conserved hypothetical protein"	267	903.271	673.006	640.335	554.975	771.349	0.675738	0.0176753	0.047424	0.632946	0.00506186	0.0145143	0.557367	0.000388133	0.0014213	1.03556	0.87921	0.932196
RPA0054	n/a, "putative small heat shock protein"	426	439.012	384.279	475.794	437.662	737.698	0.794246	0.213629	0.355982	0.968876	0.860959	0.920825	0.905308	0.580025	0.702219	2.04331	0.00199009	0.00605902
RPA0055	ugpC, "ATP-binding component of sn-glycerol 3-phosphate transport system"	1092	42.3376	17.691	17.2371	15.0835	10.0454	0.36809	0.0421662	0.0976848	0.351315	0.0291931	0.0662618	0.313848	0.0169263	0.0411586	0.271547	0.0141832	0.0343724
RPA0056	ugpE, "sn-glycerol 3-phosphate transport system, integral membrane protein"	849	72.8618	31.5062	24.242	22.3514	12.8495	0.39151	0.0132911	0.0375121	0.298264	0.00161892	0.00531641	0.277816	0.000896807	0.00303889	0.207862	0.000296653	0.00108044
RPA0057	ugpA, "sn-glycerol-3-phosphate transport system permease protein"	882	71.8503	60.2505	51.913	43.8823	26.9243	0.756496	0.414952	0.57756	0.644734	0.195175	0.315237	0.553099	0.0862254	0.162121	0.444182	0.0347381	0.0742135
RPA0058	ugpB1, "putative sn-glycerol 3-phosphate transport system; periplasmic binding protein"	1329	87.4025	115.574	102.181	95.191	55.1928	1.20189	0.525201	0.679494	1.04954	0.878831	0.933328	0.99278	0.995371	1	0.749246	0.38429	0.521289
RPA0059	n/a, "L-carnitine dehydratase/bile acid-inducible protein F"	1206	122.59	129.136	118.705	95.604	79.7132	0.961723	0.891797	0.949014	0.873152	0.607131	0.725446	0.711068	0.20249	0.320843	0.793272	0.398178	0.534069
RNA_41	tRNA-Ala2, "tRNA-Ala"	76	2391.61	31126.4	25924.8	22385.4	21257.8	11.8601	1.89205e-56	4.33715e-54	9.72788	6.37231e-50	8.14928e-48	8.53594	6.33832e-45	5.78598e-43	10.7022	5.25941e-41	4.05564e-39
RPA0060	n/a, "conserved unknown protein"	402	389.626	752.781	951.369	1182.15	704.975	1.76895	0.0151719	0.0416959	2.20389	2.9842e-05	0.000145822	2.78212	8.49627e-10	7.62363e-09	2.17447	0.000157563	0.00060934
RPA0061	aroA, "3-phosphoshikimate 1-carboxyvinyltransferase"	1338	39.2899	49.135	41.3277	47.8839	25.5414	1.14537	0.755622	0.859667	0.941759	0.905714	0.951658	1.12209	0.788459	0.868985	0.782085	0.598963	0.721219
RPA0062	n/a, "conserved unknown protein"	675	49.8227	35.4889	30.877	33.2161	35.3597	0.642837	0.28581	0.440466	0.551861	0.147009	0.251535	0.597175	0.199787	0.317798	0.837648	0.671844	0.780778
RPA0063	cmk, "cytidylate monophosphate kinase"	639	178.174	846.045	710.328	752.518	628.283	4.34438	1.82892e-10	2.12897e-09	3.5897	8.41985e-12	9.73831e-11	3.86516	3.00199e-13	3.7932e-12	4.25225	1.09335e-12	1.23174e-11
RPA0064	rpsA, "ribosomal protein S1"	1698	298.53	62.1723	82.5839	116.367	71.3469	0.18824	6.0971e-09	5.93124e-08	0.248634	1.50303e-07	1.05282e-06	0.355297	1.24775e-05	6.07974e-05	0.284856	9.62658e-07	5.47772e-06
RPA0065	sppA, "putative protease IV"	981	88.2368	278.304	305.605	277.262	219.585	2.88305	8.6249e-06	5.26685e-05	3.11931	6.68923e-07	4.25298e-06	2.87894	4.79702e-06	2.49501e-05	3.03058	8.8546e-06	4.2906e-05
RPA0066	ihfB, "integration host factor beta chain"	315	499.751	356.085	230.337	220.093	103.898	0.649406	0.0229161	0.0590914	0.413729	3.46971e-05	0.000167715	0.402207	2.41148e-05	0.000111836	0.247876	2.13147e-08	1.51558e-07
RPA0067	n/a, "conserved unknown protein"	387	1049.87	194.146	180.079	239.185	107.462	0.167829	9.33288e-23	2.99054e-21	0.153214	2.36904e-25	7.8839e-24	0.206893	2.4069e-19	4.76375e-18	0.122725	2.68505e-24	7.95292e-23
RPA0068	trpF, "putative N-(5'-phosphoribosyl)anthranilate isomerase"	642	147.841	71.6635	69.595	67.6033	37.5528	0.439126	0.00298256	0.010303	0.422779	0.00149898	0.00496811	0.414476	0.00111873	0.00370535	0.301483	9.42212e-05	0.000383269
RPA0069	trpB, "tryptophan synthase beta chain"	1215	169.632	40.4106	41.8126	42.4222	29.764	0.21518	1.43636e-07	1.15998e-06	0.21987	8.65709e-08	6.27516e-07	0.226034	1.14987e-07	7.76358e-07	0.205657	2.9548e-07	1.80661e-06
RPA0070	trpA, "tryptophan synthase alpha subunit"	837	102.299	59.0157	59.0616	51.7038	32.4044	0.521412	0.0364836	0.0867225	0.513487	0.027666	0.0633904	0.459137	0.0110875	0.0284291	0.370459	0.00363924	0.0103507
RPA0071	accD, "acetyl-CoA carboxylase carboxyltransferase beta subunit"	984	195.403	113.749	139.86	185.975	241.579	0.529233	0.00901712	0.0269429	0.640568	0.0537713	0.111165	0.865054	0.515052	0.646961	1.48095	0.0781212	0.147518
RPA0072	folC, "putative folylpolyglutamate synthase / dihydrofolate synthase"	1329	28.8813	20.619	22.5925	23.1851	20.4535	0.649492	0.43221	0.594455	0.719084	0.530715	0.661878	0.747033	0.575654	0.698672	0.861996	0.791539	0.870748
RPA0073	trxA, "thioredoxin"	321	426.697	276.469	292.38	379.476	563.479	0.589056	0.00588504	0.0186966	0.613559	0.00913114	0.0242846	0.808974	0.244567	0.37127	1.5803	0.0159714	0.0380361
RPA0074	n/a, "Possible exonuclease V and helicase activity based on COG assignment"	3486	16.3198	16.4377	18.011	14.3366	7.74582	0.909365	0.919735	0.966972	0.979011	1	1	0.795464	0.755638	0.842986	0.56249	0.462193	0.597703
RPA0075	n/a, "conserved hypothetical protein"	3150	26.565	25.5128	23.654	24.077	10.8681	0.857713	0.790474	0.884242	0.776688	0.64118	0.75355	0.806074	0.690656	0.794268	0.473712	0.221087	0.341677
RPA0076	n/a, "Nucleotidyl transferase"	723	105.082	134.998	83.8688	63.0613	33.9292	1.17019	0.562827	0.709958	0.715176	0.239534	0.368374	0.543804	0.0392191	0.0839564	0.386777	0.0044513	0.0124136
RPA0077	n/a, "conserved hypothetical protein"	309	104.641	160.243	161.036	101.34	43.3024	1.39896	0.195185	0.332392	1.38191	0.201325	0.322928	0.883477	0.657015	0.767118	0.509472	0.0323995	0.0700203
RPA0078	n/a, "Protein of unknown function UPF0079"	1521	86.8329	58.113	61.9624	54.5166	34.713	0.609592	0.127893	0.239799	0.636133	0.14886	0.254015	0.567694	0.0739386	0.142709	0.470588	0.0323118	0.0699009
RPA0079	n/a, "sensor histidine kinase with multiple PAS domains"	2547	194.411	55.1943	58.1757	55.8908	29.0357	0.257154	5.03803e-07	3.71311e-06	0.266775	4.45276e-07	2.93312e-06	0.257073	2.12288e-07	1.38622e-06	0.175372	6.87704e-09	5.15202e-08
RPA0080	dut, "putative deoxyuridine 5'triphosphate nucleotidohydrolase"	459	104.49	36.0018	46.5426	41.2063	35.1916	0.310317	0.000490359	0.002062	0.395724	0.00309471	0.00938476	0.354006	0.0010547	0.00351408	0.399622	0.00592853	0.0159731
RPA0081	coaBC, "pantothenate metabolism flavoprotein"	1347	54.6918	13.2387	13.7322	12.507	9.53079	0.208532	0.00102399	0.003951	0.213629	0.000790848	0.00280828	0.200267	0.00049746	0.00178011	0.197831	0.00109972	0.00356331
RPA0082	ubiB, "ubiquinone biosynthesis protein AarF, a gene required for the first monooxygenase step in CoQ biosynthesis, recently renamed ubiB"	1578	98.8932	20.5673	17.8306	18.5344	12.2607	0.185556	6.17738e-06	3.84849e-05	0.159878	7.00685e-07	4.43288e-06	0.167046	9.4774e-07	5.57428e-06	0.140454	1.20968e-06	6.7418e-06
RPA0083	ubiE, "ubiquinone/menaquinone biosynthesis methlytransferase ubiE"	762	139.963	150.321	152.828	134.051	104.567	0.981113	0.949356	0.985513	0.982245	0.950636	0.981557	0.876869	0.598426	0.718686	0.902317	0.695061	0.800788
RPA0084	mutM, "formamidopyrimidine-DNA glycosylase"	876	39.9527	54.8954	47.6588	41.6091	36.6725	1.25446	0.575948	0.721144	1.06515	0.894929	0.945076	0.944001	0.908405	0.953825	1.09882	0.848847	0.911846
RPA0085	n/a, "unknown protein"	1344	36.5962	68.1988	78.8456	88.3038	96.1037	1.68164	0.171779	0.301118	1.92527	0.0649131	0.130175	2.19217	0.0211262	0.0495921	3.1534	0.000534627	0.00184856
RPA0086	moeB, "putative molybdenum cofactor biosynthesis protein"	801	23.6449	42.5962	43.2582	39.0155	25.057	1.6605	0.286288	0.441126	1.67167	0.261632	0.393668	1.52126	0.371598	0.510177	1.28298	0.649614	0.764579
RPA0087	n/a, "putative Major Facilitator Superfamily (MFS) transporter"	1689	17.1826	83.0566	80.0933	80.4636	50.5658	4.54657	0.000226932	0.0010314	4.31152	0.000300528	0.00118988	4.40751	0.000199452	0.000773764	3.63374	0.00362051	0.0103051
RPA0088	n/a, "unknown protein"	219	126.599	58.3561	68.7	57.1947	55.3183	0.418204	0.00328225	0.0111955	0.486499	0.0103657	0.0271564	0.407499	0.0017873	0.00561817	0.525351	0.0302377	0.0661959
RPA0089	n/a, "conserved unknown protein"	342	334.168	138.35	132.167	140.089	122.659	0.375046	5.46681e-06	3.42971e-05	0.353008	9.42406e-07	5.87904e-06	0.379119	3.77645e-06	2.00025e-05	0.438328	0.000268743	0.000984805
RPA0090	n/a, "hypothetical protein"	405	1485.79	296.475	271.621	285.151	136.766	0.180507	2.03655e-09	2.1024e-08	0.162611	8.01613e-10	7.52994e-09	0.173704	2.89172e-09	2.41995e-08	0.108779	6.4081e-12	6.75949e-11
RPA0091	n/a, "hypothetical protein"	342	3887.05	1870.85	1605.05	1692.24	1227.3	0.436047	0.000106372	0.000526557	0.368203	2.31128e-05	0.000115784	0.394148	4.60511e-05	0.000202344	0.37682	2.23952e-05	0.000102155
RPA0092	n/a, "conserved hypothetical protein"	276	76.7101	24.552	23.8342	28.3642	26.4237	0.291004	0.00143781	0.00537152	0.269087	0.000546987	0.0020234	0.332884	0.00254625	0.00771638	0.39799	0.0158038	0.0376974
RPA0093	n/a, "transcriptional regulator, TetR family"	648	34.4509	11.2829	15.3782	13.5308	8.74319	0.294144	0.0310499	0.0757191	0.394621	0.0744876	0.145815	0.361075	0.0524039	0.107426	0.284886	0.0306879	0.0669193
RPA0094	n/a, "hypothetical protein"	918	30.2802	70.5143	87.6221	70.6102	49.3076	2.12169	0.0532958	0.119176	2.59706	0.00753175	0.0206057	2.12178	0.0444446	0.0937519	1.94184	0.102418	0.183556
RPA0095	n/a, "putative multidrug efflux membrane fusion protein"	1146	26.2039	42.7919	38.6468	36.1779	24.2456	1.48613	0.394275	0.557041	1.30807	0.571555	0.694975	1.24133	0.655897	0.766313	1.0871	0.898844	0.945133
RPA0096	n/a, "putative multidrug-efflux transport protein"	3150	35.2066	50.6482	56.8192	52.1702	43.2429	1.33092	0.498207	0.655032	1.46572	0.331981	0.470386	1.35712	0.447323	0.583686	1.4805	0.344192	0.480987
RPA0097	n/a, "putative flagellar basal-body rod protein flgC"	411	952.822	662.682	445.776	267.579	77.5766	0.631917	0.00531155	0.0171056	0.418711	1.9979e-07	1.37896e-06	0.254776	4.73188e-15	6.81665e-14	0.0970244	1.56704e-27	5.60688e-26
RPA0098	oppF, "oligopeptide ABC transporter (ATP-binding protein)"	1059	15.3003	15.8848	15.9907	13.8385	10.8706	0.939576	0.963592	0.992979	0.92495	0.942592	0.975952	0.787879	0.755174	0.842986	0.840733	0.844375	0.908479
RPA0099	oppD, "putative oligopeptide ABC transporter (ATP-binding protein)"	999	10.957	22.789	23.8619	19.4342	15.2641	1.94845	0.323267	0.483197	2.00181	0.281341	0.415262	1.64465	0.472691	0.607703	1.71389	0.452915	0.588513
RPA0100	oppC, "putative ABC transporter permease protein"	882	8.1648	10.1765	10.3383	10.012	11.0021	1.13599	0.933298	0.974888	1.11952	0.946177	0.977723	1.07964	0.981662	1	1.59083	0.607804	0.727841
RPA0101	oppB, "putative dipeptide transport system permease protein 1"	981	14.021	17.3902	14.7392	12.8321	6.88123	1.1448	0.876023	0.938936	0.961114	0.99539	1	0.808467	0.798472	0.875277	0.586042	0.5244	0.654859
RPA0102	oppA, "putative ABC transporter oligopeptide-binding protein"	1602	52.0098	57.5865	60.6997	49.9618	32.9202	1.00644	1	1	1.0424	0.924895	0.963423	0.873815	0.726893	0.821473	0.755828	0.49976	0.632567
RPA0103	n/a, "Cobalamin synthesis protein/P47K"	957	27.3907	43.9757	46.3473	38.6763	26.4517	1.46504	0.405462	0.568009	1.52381	0.334901	0.473324	1.29644	0.575586	0.698672	1.15715	0.788485	0.869131
RPA0104	n/a, "Amidohydrolase"	1644	27.2022	35.7952	43.9755	44.7235	43.921	1.17852	0.750547	0.855797	1.44152	0.412266	0.553065	1.49855	0.35422	0.49256	1.94477	0.121436	0.211538
RPA0105	n/a, "transcriptional regulator, GntR family with aminotransferase domain"	1542	89.5266	127.326	156.408	146.335	93.4962	1.28512	0.370563	0.53239	1.55844	0.0870812	0.16551	1.48235	0.131271	0.228606	1.239	0.462068	0.597628
RPA0106	n/a, "possible branched-chain amino acid transport system substrate-binding protein"	1209	10.6025	23.8455	29.3064	33.1012	21.686	2.09052	0.274411	0.428064	2.54955	0.122988	0.217844	2.95629	0.0585602	0.118181	2.51763	0.145364	0.244138
RPA0107	n/a, "putative Zn-binding dehydrogenase"	1041	2.42121	10.9633	13.2014	15.7623	11.9271	4.77538	0.202931	0.342562	5.59837	0.118941	0.212654	6.82138	0.0570629	0.11573	6.88022	0.065449	0.127658
RPA0108	n/a, "Possible benzaldehyde lyase"	1749	5.14677	19.576	26.7377	30.8307	25.8112	3.83952	0.106527	0.207214	5.17029	0.0227571	0.0536533	6.06104	0.00772236	0.0205976	6.85193	0.00463804	0.0128882
RPA0109	n/a, "putative 3-oxoacyl-(acyl carrier ptn) reductase"	789	21.4489	134.403	163.447	147.164	162.712	5.80203	3.63204e-07	2.74244e-06	6.92909	1.63109e-09	1.46602e-08	6.36505	1.34771e-08	1.03401e-07	9.43596	8.93735e-09	6.62342e-08
RPA0110	n/a, "probable transcriptional regulator, TetR family"	663	35.1922	41.152	48.6274	52.9931	63.454	1.05194	0.929882	0.972526	1.22742	0.626705	0.740825	1.36404	0.436136	0.573607	2.15902	0.0367975	0.078128
RPA0111	n/a, "DUF81"	789	7.57557	10.698	13.6206	11.9859	8.78492	1.2726	0.82977	0.911046	1.55036	0.620155	0.735147	1.39431	0.727632	0.822101	1.36047	0.769847	0.855438
RPA0112	betB, "putative betaine aldehyde dehydrogenase"	1512	5.62011	22.0548	26.2334	24.5625	19.2935	3.55314	0.0988015	0.194943	4.14844	0.0424995	0.090931	3.96632	0.0511387	0.105387	4.13751	0.0507754	0.102943
RPA0112a	tauX, "taurine dehydrogenase small subunit"	408	3.35357	4.6621	6.22578	6.90752	5.76131	1.36313	0.900752	0.955368	1.78793	0.705533	0.80509	1.81916	0.691135	0.794586	2.23561	0.571719	0.696592
RPA0113	tauY, "taurine dehydrogenase large subunit"	1395	3.35547	11.5475	14.8004	12.3909	10.4126	3.33456	0.282007	0.436717	4.17665	0.144712	0.249022	3.63708	0.209418	0.32856	4.01319	0.180306	0.290393
RPA0114	n/a, "hypothetical protein"	354	66.3176	791.214	829.411	526.678	183.711	10.8865	4.08162e-30	2.11955e-28	11.2452	9.90278e-20	2.22738e-18	7.24522	6.38909e-14	8.49284e-13	3.3048	6.65505e-06	3.27444e-05
RPA0115	rmlB pseudogene, "dTDP-D-glucose 4,6-dehydratase"	147	17.636	28.3056	34.1164	33.2313	21.7308	1.49622	0.485086	0.642314	1.76378	0.279113	0.412927	1.74082	0.290053	0.42445	1.48218	0.503076	0.63553
RPA0116	rmlB pseudogene, "possible dTDP-D-glucose-4,6-dehydratase"	512	43.602	44.0009	61.3149	60.671	64.3924	0.919669	0.856118	0.928734	1.25913	0.539733	0.669302	1.26888	0.522192	0.653544	1.79578	0.102654	0.18387
RPA0117	rmlB pseudogene, "dTDP-D-glucose 4,6-dehydratase"	402	22.034	17.8917	26.0849	25.0824	18.7414	0.719201	0.600624	0.740441	1.06119	0.940747	0.974831	1.03592	0.978776	0.999092	1.03169	0.987871	1
RPA0118	rmlC, "dTDP-6-deoxy-D-glucose-3,5-epimerase"	558	10.8408	11.6114	16.1077	14.1418	12.4217	0.952498	0.997669	1	1.32181	0.728699	0.823516	1.16848	0.87162	0.928164	1.39163	0.700838	0.804749
RPA0119	rmlD, "putative dTDP-6-deoxy-L-mannose-dehydrogenase"	894	17.5604	45.9444	60.25	51.3495	38.6983	2.43384	0.0684924	0.145756	3.13147	0.00909718	0.0242231	2.72851	0.0265956	0.0606827	2.69495	0.0391356	0.0825826
RPA0120	rmlA, "glucose-1-phosphate thymidylyltransferase"	876	42.9122	72.8773	71.451	71.2788	58.0017	1.53975	0.235574	0.382428	1.49481	0.258465	0.389656	1.51958	0.234616	0.359397	1.60983	0.195029	0.30926
RPA0121	n/a, "hypothetical protein"	537	33.1236	94.974	93.2698	74.6406	48.9361	2.64327	0.00601085	0.0190422	2.5471	0.00697316	0.0192964	2.07093	0.045328	0.0953006	1.79966	0.145701	0.244612
RPA0122	phyB3, "Bacteriophytochrome (light-regulated signal transduction histidine kinase), PhyB3"	2280	58.2426	50.1345	50.6481	43.62	30.6912	0.775747	0.499347	0.656205	0.771206	0.475918	0.615756	0.673937	0.282719	0.416467	0.622539	0.230943	0.353814
RPA0123	n/a, "possible KTN NAD-binding domain involved with K+ transport"	1641	51.8269	30.8981	30.2041	26.6007	20.8253	0.543815	0.146232	0.267255	0.517577	0.107518	0.195312	0.463514	0.0632344	0.126018	0.470931	0.0877322	0.16174
RPA0124	n/a, "possible 3',5'-cyclic-nucleotide phosphodiesterase, cpdA"	825	7.50687	16.8599	20.2104	18.9782	17.9721	2.07847	0.376201	0.538058	2.49365	0.217616	0.342854	2.40268	0.239313	0.365153	3.03015	0.126076	0.218154
RPA0125	n/a, "possible 3',5'-cyclic-nucleotide phosphodiesterase, cpdA"	825	4.10259	6.77276	11.1315	10.8555	8.40158	1.55769	0.784619	0.879119	2.68181	0.360522	0.500527	2.59681	0.379561	0.517775	2.75087	0.365304	0.502773
RPA0126	n/a, "possible sugar binding protein of ABC transporter"	1281	4.60977	14.2456	19.7275	15.6937	14.774	3.18276	0.227866	0.373243	4.24969	0.0798996	0.154018	3.52366	0.152567	0.257085	4.38562	0.082758	0.15461
RPA0127	n/a, "putative permease protein of sugar ABC transporter"	837	4.81811	14.6296	19.6872	17.2096	13.3938	3.18144	0.227903	0.373243	4.24963	0.0799506	0.154083	3.75284	0.123952	0.218153	3.92963	0.123838	0.215136
RPA0128	n/a, "possible permease protein of sugar ABC transporter"	960	1.20023	5.6965	8.00571	8.21995	9.73145	4.54893	0.457585	0.617031	6.71557	0.228959	0.356149	7.27602	0.187983	0.303029	11.466	0.0570458	0.113571
RPA0129	n/a, "putative sugar binding protein of ABC transporter"	1155	3.36687	16.1599	21.4848	20.4423	16.9075	4.69865	0.110445	0.213165	6.26206	0.0283488	0.06469	6.0558	0.0319576	0.0708356	6.58763	0.0262419	0.0587127
RPA0130	n/a, "transcriptional regulator, LysR family"	879	6.88184	25.2239	28.3791	23.441	17.348	3.42711	0.0833419	0.169799	3.78564	0.0447263	0.0949561	3.21725	0.0933633	0.173897	3.0425	0.134731	0.229906
RPA0131	n/a, "ABC sulfate transport system, ATP-binding protein"	696	7.96702	13.2378	12.7268	10.798	9.52578	1.57562	0.617445	0.753617	1.43157	0.702416	0.802795	1.21333	0.871254	0.928164	1.45308	0.712645	0.813607
RPA0132	n/a, "ABC sulfonate transport system, permease protein"	774	5.95461	8.2942	6.64776	8.25332	4.98375	1.24129	0.893318	0.94961	0.977361	1	1	1.23941	0.887995	0.94023	0.989976	1	1
RPA0133	n/a, "ABC sulfate transport system, periplasmic binding protein"	993	63.4561	21.49	27.4824	29.4535	42.0631	0.303059	0.00446415	0.014678	0.383912	0.01418	0.0356199	0.418494	0.0227515	0.0530453	0.794235	0.529584	0.659492
RPA0134	hydC, "hydrogenase gamma-fused hydrogenase large and small subunit"	1860	88.8942	31.8621	34.5966	33.3007	52.3331	0.323538	0.00157995	0.00584874	0.343892	0.0018392	0.0059503	0.339052	0.00153204	0.00490363	0.708618	0.285298	0.416584
RPA0135	n/a, "possible oxidoreductase"	2022	50.6089	24.253	25.8334	20.8141	18.0638	0.4364	0.0592126	0.129682	0.447572	0.0574595	0.117438	0.372657	0.0228833	0.0532831	0.42073	0.0561081	0.112254
RPA0136	n/a, "methyl-accepting chemotaxis receptor/sensory transducer"	1710	49.6515	23.0467	19.6155	14.9062	12.6184	0.413196	0.0474343	0.107767	0.343549	0.0163324	0.0402777	0.266395	0.00412303	0.0118791	0.293038	0.0110262	0.0275271
RPA0137	cheB1, "chemotaxis methylesterase, CheB1"	1092	94.4354	50.3513	37.4564	25.2348	19.2076	0.478764	0.0240982	0.061624	0.352144	0.00171912	0.00559417	0.236966	4.34237e-05	0.000191175	0.236634	0.000139404	0.000549084
RPA0138	cheR1, "chemotaxis methyltransferase, CheR1"	843	28.1049	30.1792	35.1539	29.1225	30.1003	0.9742	0.984903	1	1.10216	0.855947	0.917438	0.925575	0.897508	0.945794	1.27543	0.632147	0.748796
RPA0139	n/a, "methyl-accepting chemotaxis receptor/sensory transducer"	2202	89.5428	50.8306	45.8166	39.107	35.8294	0.510734	0.0421362	0.0976407	0.4524	0.0153063	0.0380257	0.3932	0.00500453	0.0140965	0.481073	0.0330903	0.0712723
RPA0140	cheW1-3, "chemotaxis signal transduction/oligomerization protein CheW1-2"	489	77.1679	26.0134	9.72306	9.60555	8.25815	0.302982	0.00191115	0.00693132	0.105208	3.01561e-07	2.03434e-06	0.106987	2.92884e-07	1.87958e-06	0.125152	5.78479e-06	2.88594e-05
RPA0141	cheW1-1, "chemotaxis signal transduction/oligomerization protein CheW1-1"	471	80.2699	19.9401	8.98838	7.44624	7.42205	0.217187	0.000128803	0.000625133	0.0956568	8.54328e-08	6.19769e-07	0.0800924	1.72537e-08	1.30585e-07	0.106731	1.16407e-06	6.5242e-06
RPA0142	cheA1, "multidomain chemotaxis histidine kinase CheA1 (Hpt, CheA, & CheW domains)"	2067	67.798	29.2464	11.7532	10.0593	7.96048	0.386561	0.0153821	0.0422002	0.153557	2.10834e-05	0.000106152	0.128912	5.27913e-06	2.72571e-05	0.134322	2.94509e-05	0.000131467
RPA0143	cheY1, "response regulator receiver, CheY1"	366	284.906	47.5859	17.6175	9.75357	13.1743	0.149628	8.56619e-14	1.36753e-12	0.0531961	1.81427e-22	4.99733e-21	0.0286526	2.23527e-26	7.46146e-25	0.0548028	7.06756e-21	1.58843e-19
RPA0144	n/a, "Sulfate transporter/antisigma-factor antagonist domain"	324	551.882	58.1575	16.8859	14.304	8.74319	0.0953514	7.62841e-26	3.00432e-24	0.0267058	5.09824e-39	3.48393e-37	0.0230154	1.98442e-39	1.32482e-37	0.0183466	1.51089e-39	1.09877e-37
RPA0145	n/a, "Metal dependent phosphohydrolase with a response regulator receiver domain"	1167	88.0577	122.194	53.3551	42.5034	28.5609	1.26029	0.414306	0.57703	0.533844	0.0497163	0.103889	0.433853	0.0110991	0.0284505	0.38363	0.00753849	0.0197186
RPA0146	n/a, "hypothetical protein"	432	212.707	52.8371	25.3288	26.24	24.6949	0.224592	2.19174e-08	1.97522e-07	0.103078	3.78516e-15	5.98671e-14	0.109124	8.51785e-15	1.20762e-13	0.135955	3.48634e-11	3.4157e-10
RPA0147	n/a, "transcriptional regulator, ModE family"	792	88.4712	140.048	151.397	137.276	125.795	1.44113	0.181883	0.314634	1.53547	0.102025	0.187311	1.41566	0.190913	0.306682	1.72432	0.0499064	0.101411
RPA0148	n/a, "conserved hypothetical protein"	537	8.98493	27.5624	33.354	31.2558	27.3862	2.88791	0.105654	0.206009	3.47586	0.0361618	0.0796341	3.31602	0.0453218	0.0953006	3.83709	0.0252969	0.0569261
RPA0149	n/a, "possible ABC-type iron-siderophore transport system ATP-binding protein"	795	12.5005	24.8983	27.6091	24.4998	26.3833	1.85599	0.333602	0.494185	2.01323	0.242766	0.372131	1.81885	0.332537	0.468705	2.60858	0.0947774	0.172244
RPA0150	n/a, "putative ABC transporter, iron, hemin permease homolog"	1023	7.18024	10.8076	13.3064	12.795	17.5573	1.39872	0.761823	0.864019	1.79075	0.514351	0.648243	1.67827	0.572234	0.696252	3.28003	0.10644	0.189468
RPA0151	n/a, "possible iron ABC transporter periplasmic binding protein"	1050	9.73898	19.4176	22.2687	26.3635	33.8672	1.8183	0.415483	0.578119	2.07117	0.278257	0.412138	2.48892	0.14366	0.245404	4.34412	0.00742119	0.0194899
RPA0152	n/a, "Protein of unknown function, UPF0066"	504	13.1453	41.6328	71.8511	113.576	162.52	2.98241	0.0402012	0.0938868	5.11482	0.000183153	0.000765803	8.21836	2.52894e-08	1.85899e-07	15.8035	2.01035e-10	1.79288e-09
RPA0153	n/a, "possible outer membrane receptor for Fe transport"	2184	27.7305	30.0475	30.3588	24.8333	21.3602	0.975192	0.987523	1	0.975886	0.988725	1	0.81	0.691115	0.794586	0.919342	0.895378	0.943364
RPA0154	n/a, "possible MotA/TolQ/ExbB proton channel family"	639	12.6221	63.9999	77.8721	66.3525	60.9325	4.81229	0.000781504	0.0031038	5.77942	4.30963e-05	0.00020642	5.00269	0.000292931	0.00110247	5.99143	5.17166e-05	0.000221131
RPA0155	n/a, "putative tolR/exbD protein"	468	15.5414	37.7227	43.56	39.0757	26.4013	2.19986	0.135164	0.25049	2.48398	0.0638647	0.128504	2.25883	0.104334	0.189558	2.02669	0.201619	0.316733
RPA0156	n/a, "tonB like protein"	819	34.2042	64.4497	64.495	50.9284	30.8352	1.73708	0.15869	0.284591	1.70995	0.159243	0.268294	1.3709	0.437688	0.57464	1.09542	0.865114	0.923001
RNA_40	tRNA-Ser3, "tRNA-Ser"	90	3945.54	15074.4	14687.1	12411.5	7848.11	3.49063	1.39384e-17	3.14671e-16	3.34911	7.53525e-17	1.36274e-15	2.87697	2.54164e-08	1.86679e-07	2.39235	1.16863e-07	7.53668e-07
RPA0157	n/a, "conserved unknown protein"	1164	34.4601	80.5324	60.5429	53.4814	40.5957	2.13755	0.0383935	0.0905162	1.58054	0.238052	0.366749	1.41683	0.381292	0.519107	1.43607	0.395999	0.531961
RPA0158	rplU, L21, "putative ribosomal protein L21"	381	100.932	54.4493	73.1658	77.4222	51.5715	0.488195	0.0236408	0.0606801	0.644829	0.136546	0.237629	0.69237	0.203195	0.32156	0.619631	0.124895	0.21655
RPA0159	rpmA, L27, "ribosomal protein L27"	273	697.186	485.55	578.069	753.603	1020.43	0.633027	0.00815246	0.024695	0.742047	0.0753345	0.147023	0.983128	0.920089	0.960121	1.76133	0.00156927	0.00488952
RPA0160	n/a, "possible acetyltransferases."	600	175.353	91.9366	246.305	584.738	562.239	0.474013	0.00365229	0.0123027	1.25297	0.319532	0.45716	3.02636	5.92704e-09	4.764e-08	3.78889	1.03591e-09	8.50108e-09
RPA0161	n/a, "Permeases of the drug/metabolite transporter (DMT) superfamily"	906	72.1725	73.3509	53.4852	45.4849	29.6039	0.921717	0.816106	0.901296	0.663682	0.223992	0.349822	0.572371	0.103879	0.188998	0.485262	0.0569655	0.113462
RPA0162	n/a, "possible GTP-binding proteins"	1062	151.147	324.915	353.499	361.97	273.382	1.95709	0.00183733	0.00670711	2.09893	0.000371482	0.00144399	2.18424	0.000153291	0.000608673	2.16282	0.000612747	0.00209279
RPA0163	proB, "glutamate 5-kinase"	1131	40.6867	26.2784	21.4225	19.7132	12.5234	0.590985	0.25774	0.409343	0.469768	0.105668	0.192483	0.443299	0.0822103	0.155882	0.35984	0.0488109	0.0995528
RPA0164	proA, "gamma-glutamyl phosphate reductase"	1293	73.0718	252.57	291.252	319.098	310.73	3.16021	3.76685e-06	2.43146e-05	3.59197	6.61181e-08	4.8876e-07	3.99516	2.0993e-09	1.7852e-08	5.13351	1.13271e-11	1.16461e-10
RPA0165	n/a, "possible nicotinate-nucleotide adneylyltransferase"	630	74.1854	111.996	152.49	137.782	157.76	1.379	0.279224	0.433709	1.85164	0.0222305	0.0526615	1.70032	0.0992226	0.18252	2.57744	0.000444897	0.00156431
RPA0166	n/a, "Iojap-related protein"	297	574.896	729.313	519.515	377.456	350.066	1.1514	0.407342	0.57	0.806876	0.213211	0.337518	0.595664	0.0033008	0.00971986	0.732578	0.103966	0.185921
RPA0167	n/a, "DUF163"	483	150.886	639.091	654.009	596.329	623.561	3.85758	5.64624e-12	7.71825e-11	3.88735	1.49287e-12	1.86131e-11	3.59734	3.43214e-11	3.54549e-10	4.96845	8.64873e-15	1.17394e-13
RPA0168	n/a, "putative filament-A precursor"	1392	258.411	135.196	161.705	163.499	143.883	0.474932	0.00099056	0.00384191	0.559712	0.00717746	0.0197883	0.575545	0.00997296	0.0259129	0.680138	0.0861498	0.159086
RPA0169	ctpA, "putative periplasmic carboxyl-terminal processing protease"	1377	367.442	365.5	420.964	408.106	275.886	0.901832	0.588992	0.731588	1.02213	0.908106	0.952585	1.0065	0.975711	0.996991	0.907094	0.619789	0.737628
RPA0170	n/a, "conserved hypothetical protein"	1239	122.871	256.765	196.392	157.859	90.9677	1.90382	0.00522315	0.0168721	1.43195	0.129722	0.227643	1.16908	0.528133	0.658951	0.886918	0.675633	0.784366
RPA0171	invA1, "putative dinucleoside polyphosphate hydrolase (AP4A pyrophosphatase) (invasion protein A, NUDIX family, NUDH subfamily."	507	854.22	308.699	286.346	230.872	203.047	0.328092	2.92752e-10	3.31712e-09	0.299516	5.86572e-12	6.9092e-11	0.245571	3.42072e-15	4.99213e-14	0.288623	1.98367e-10	1.77262e-09
RPA0172	n/a, "unknown protein"	1071	90.3027	57.7212	55.5835	47.0735	35.2291	0.580823	0.0917825	0.183114	0.552001	0.0592374	0.120631	0.469955	0.0187674	0.0449033	0.461283	0.0250634	0.0564716
RPA0173	n/a, "putative sugar nucleotide dehydratase"	948	70.8741	62.0753	61.9021	55.0309	35.6038	0.805219	0.528558	0.68275	0.786406	0.47112	0.611304	0.708314	0.302973	0.438647	0.612927	0.176774	0.285991
RPA0174	invA2, "putative dinucleoside polyphosphate hydrolase (AP4A pyrophosphatase) (invasion protein A, NUDIX family hydrolase, NUDH subfamily."	522	30.2126	20.0417	20.0884	16.7968	11.3155	0.591059	0.327405	0.487265	0.58152	0.297468	0.43342	0.49997	0.190048	0.305567	0.441567	0.154773	0.257189
RPA0175	atpC, "putative H+-transporting ATP synthase epsilon chain."	408	1612.19	153.849	151.973	144.751	102.522	0.0862746	1.19159e-41	1.28347e-39	0.0840833	1.60743e-43	1.38362e-41	0.0814732	2.69732e-44	2.27643e-42	0.0760118	1.23682e-36	7.57766e-35
RPA0176	atpD, "putative H+-transporting ATP synthase beta chain."	1431	876.995	134.793	135.132	126.526	72.1076	0.139422	6.61862e-25	2.39556e-23	0.137225	4.51228e-26	1.53589e-24	0.130636	4.32494e-27	1.52327e-25	0.0979252	1.14263e-26	3.90107e-25
RPA0177	atpG, "putative H+-transporting ATP synthase gamma chain."	876	592.632	92.759	86.5442	76.1404	29.9297	0.142046	5.94193e-21	1.70259e-19	0.13004	3.31101e-23	9.59229e-22	0.115948	3.64712e-25	1.10227e-23	0.0596619	1.44313e-29	5.92146e-28
RPA0178	atpA, "putative H+-transporting ATP synthase alpha chain."	1533	595.65	443.894	312.4	253.781	88.8553	0.679924	0.0290859	0.0718309	0.470988	0.000153416	0.000653056	0.38888	6.85718e-06	3.47036e-05	0.178255	3.96582e-11	3.84336e-10
RPA0179	atpH, "putative H+-transporting ATP synthase delta chain."	561	303.458	381.233	363.852	366.95	230.667	1.15263	0.674239	0.797767	1.08168	0.821717	0.895327	1.1101	0.759836	0.84567	0.925395	0.830529	0.897626
RPA0180	rlpA1, "Rare lipoprotein A"	471	563.571	297.335	323.305	295.988	326.186	0.479725	7.02378e-05	0.000359637	0.513032	0.000201381	0.000834612	0.477774	4.39648e-05	0.000193462	0.702919	0.0646269	0.126248
RPA0181	priA, "putative priA family helicase (primosomal protein N', replication factor Y)"	2211	24.3302	77.2663	66.1328	59.569	42.0624	2.91705	0.00655114	0.020478	2.4615	0.0243866	0.0569403	2.23529	0.0487697	0.101249	2.0783	0.0972136	0.175956
RPA0182	xerC, "putative site-specific recombinase, INTEGRASE/RECOMBINASE RIPX (xerC)"	1116	43.7502	27.0045	22.294	18.3507	13.2318	0.553991	0.190113	0.325595	0.452704	0.0789423	0.15237	0.365725	0.0304498	0.0680159	0.346502	0.0337043	0.072368
RPA0183	n/a, "unknown protein"	591	113.93	323.359	317.28	293.854	234.358	2.59844	1.99025e-05	0.000113085	2.5075	2.92221e-05	0.000143105	2.3626	0.00010203	0.000421989	2.47253	0.00014313	0.000562028
RPA0184	n/a, "hypothetical protein"	543	56.4968	66.2289	84.2028	91.5778	135.862	1.06372	0.877335	0.938936	1.33559	0.376324	0.516537	1.47811	0.214614	0.33536	2.91379	0.000209249	0.000787229
RPA0185	dldH, "dihydrolipoamide dehydrogenase, E3 component of 2-oxoglutarate and pyruvate dehydrogenase complexes"	1404	110.893	51.694	48.0134	47.774	33.7421	0.423739	0.00585819	0.0186245	0.384668	0.00186381	0.00601805	0.386765	0.0018401	0.00576586	0.359497	0.00201891	0.00613421
RPA0186	n/a, "putative short-chain dehydrogenase/reductase"	747	66.5186	21.4054	23.4542	17.6901	18.7191	0.289245	0.00274672	0.00959207	0.311852	0.00326297	0.00982844	0.234235	0.000430099	0.00156029	0.328457	0.00753913	0.0197186
RPA0187	n/a, "conserved hypothetical protein"	450	38.8873	25.2297	30.3946	27.6956	16.7423	0.578753	0.249503	0.399592	0.697066	0.420448	0.560848	0.637598	0.316594	0.452943	0.498856	0.163487	0.268871
RPA0188	sucB, "dihydrolipoamide succinyl transferase"	1254	89.3565	43.5148	47.5759	49.2435	41.9118	0.441694	0.0160786	0.0437705	0.475283	0.0221499	0.0525039	0.503442	0.0320136	0.0709246	0.561626	0.089161	0.163969
RPA0189	sucA, "putative alpha-ketoglutarate dehydrogenase (E1 subunit)"	2958	362.795	245.343	239.695	241.514	259.631	0.615199	0.0146715	0.0406329	0.592024	0.00736312	0.0202006	0.605337	0.0098689	0.0256574	0.858143	0.461403	0.597113
RPA0190	sucD, "succinyl-CoA synthetase alpha-subunit"	885	132.228	37.1427	34.6631	41.186	24.3132	0.25483	1.31844e-05	7.82141e-05	0.230576	2.08143e-06	1.22263e-05	0.278974	1.94673e-05	9.179e-05	0.212408	4.38646e-06	2.22937e-05
RPA0191	sucC, "succinyl-coA synthetase beta chain"	1197	456.688	141.131	157.414	227.544	108.057	0.280405	6.07759e-10	6.68939e-09	0.308351	3.35042e-09	2.93322e-08	0.453191	3.15527e-05	0.00014343	0.279742	9.88584e-09	7.28409e-08
RPA0192	mdh, "malate dehydrogenase"	969	289.615	542.337	454.44	403.367	142.501	1.708	0.00405871	0.0135189	1.4086	0.0668021	0.133059	1.27039	0.205609	0.324411	0.580931	0.0185212	0.043279
RPA0193	n/a, "AFG1-like ATPase"	1185	74.7483	97.0632	77.9926	68.6003	38.9608	1.19167	0.57217	0.717848	0.937397	0.848847	0.913061	0.835816	0.577748	0.700439	0.627012	0.188193	0.300497
RPA0194	n/a, "2'_5' RNA ligase"	540	45.4752	148.604	130.262	137.318	117.419	2.99037	0.000260202	0.00116514	2.58431	0.00164018	0.00537246	2.76851	0.000556389	0.00197205	3.12651	0.000200449	0.000757826
RPA0195	tesA, "putative acyl-CoA thioesterase precursor"	669	68.9995	99.425	135.52	133.775	146.852	1.31401	0.378583	0.540229	1.76484	0.0423304	0.0906556	1.76595	0.0407671	0.0869809	2.59158	0.000583501	0.00200361
RPA0196	n/a, "putative ABC transporter, ATP-binding protein"	744	101.245	176.248	192.942	186.453	194.021	1.58021	0.072899	0.153345	1.70691	0.0288516	0.065603	1.67449	0.0346479	0.0756184	2.30862	0.000817724	0.0027222
RPA0197	n/a, "possible ABC transporter permeases"	2571	63.5826	42.541	38.9875	35.8084	32.7969	0.606058	0.180325	0.312348	0.54704	0.101095	0.186387	0.512478	0.070393	0.137317	0.613437	0.198095	0.312791
RPA0198	n/a, "possible acetate transporter, stationary-phase anti-death (SAD) family"	792	1072.02	2542.94	2375.4	2429.77	3732.46	2.15739	5.26546e-07	3.87115e-06	1.98387	6.27558e-06	3.43602e-05	2.06189	1.84253e-06	1.02317e-05	4.22685	7.85207e-11	7.3521e-10
RPA0199	n/a, "putative phosphinothricin acetyltransferase"	531	73.641	79.5915	59.2436	52.8388	28.3767	0.983973	0.975285	0.999662	0.723198	0.326983	0.464774	0.65384	0.202138	0.320511	0.464917	0.0398544	0.083941
RPA0200	n/a, "conserved hypothetical protein"	369	384.463	475.051	499.869	486.09	456.37	1.12065	0.538084	0.690069	1.16094	0.406691	0.54702	1.14645	0.447267	0.583686	1.414	0.0742818	0.141674
RPA0201	n/a, "conserved hypothetical protein"	876	62.7241	252.356	307.143	261.523	321.108	3.69453	2.75934e-07	2.1358e-06	4.42591	5.26836e-10	5.02797e-09	3.83744	4.05201e-08	2.89069e-07	6.34024	2.85409e-05	0.000127585
RPA0202	acnA, "aconitate hydratase"	2718	193.255	189.501	132.779	107.883	55.305	0.892572	0.621896	0.757356	0.613585	0.0365378	0.0803153	0.50779	0.00452121	0.0129017	0.343434	9.47879e-05	0.000385049
RPA0203	cycV, ccmA, "heme exporter protein A (heme ABC transporter ATP-binding protein), cytochrome c biogenesis"	603	32.006	57.8646	60.2707	58.5776	34.8839	1.64536	0.224289	0.369067	1.70473	0.173904	0.287921	1.6737	0.188015	0.303029	1.32071	0.545157	0.673913
RPA0204	cycW, ccmB, "putative heme exporter protein B (heme ABC transporter membrane protein), cytochrome c biogenesis"	669	20.0217	42.8265	40.0133	34.0757	19.4601	1.98175	0.160092	0.286588	1.81361	0.219387	0.344795	1.5623	0.378552	0.516947	1.17623	0.810521	0.883083
RPA0205	cycZ, ccmC, "heme exporter protein C (ABC transporter permease component)"	735	49.1848	172.098	158.619	151.927	113.164	3.18225	5.18792e-05	0.00027379	2.88448	0.000194373	0.000808563	2.81107	0.000278289	0.00105134	2.74119	0.000947528	0.00311261
RPA0206	cycY, ccmG, "putative cytochrome c biogenesis protein, thiol:disulfide interchange protein"	597	64.776	50.4807	57.1671	56.5437	31.0952	0.710342	0.345127	0.506473	0.796755	0.513423	0.647621	0.795715	0.507312	0.639751	0.573365	0.14784	0.247553
RPA0207	n/a, "unknown protein"	399	471.066	182.05	344.918	425.683	375.379	0.349966	1.25817e-07	1.02722e-06	0.653099	0.0193067	0.0465608	0.820245	0.26728	0.398249	0.962467	0.828285	0.896107
RPA0208	ispZ, "possible intracellular septation protein (ispZ family)"	618	157.544	235.747	125.52	94.0436	37.4507	1.3565	0.178078	0.30937	0.712185	0.167282	0.279073	0.539792	0.0149829	0.0369351	0.283908	2.73386e-05	0.000122825
RPA0209	ftsY, "putative cell division protein FtsY"	948	68.5192	193.687	141.186	136.553	72.8607	2.58023	0.000352615	0.00152954	1.84896	0.0266721	0.0614591	1.8186	0.0307011	0.0684565	1.26556	0.458596	0.594255
RPA0210	n/a, "Pseudouridine synthase:Pseudouridine synthase, Rlu"	975	44.2422	78.5851	62.6596	54.0208	37.5233	1.63038	0.1681	0.296588	1.27549	0.512657	0.647019	1.11867	0.781081	0.863514	1.02427	0.98186	1
RPA0211	n/a, "acetyl-CoA synthetase"	1953	186.284	225.714	245.484	245.863	179.366	1.10288	0.665637	0.79154	1.18191	0.43897	0.579596	1.20317	0.387742	0.525647	1.15613	0.540126	0.668751
RPA0212	n/a, "ErfK/YbiS/YcfS/YnhG"	528	81.1517	178.325	60.6905	33.3305	24.4285	2.00494	0.00823893	0.0248754	0.666903	0.206428	0.32952	0.372674	0.00481015	0.0136133	0.356731	0.00658191	0.0175328
RPA0213	n/a, "possible OmpA family member"	2070	73.6834	153.113	188.283	196.568	136.675	1.88673	0.0213961	0.0556696	2.28351	0.00134984	0.00453255	2.42413	0.000465735	0.00167867	2.22814	0.00392529	0.0110937
RPA0214	n/a, "hypothetical protein"	258	9.49016	25.5738	16.6615	22.0898	21.0252	2.52127	0.223929	0.368611	1.59267	0.550726	0.677584	2.17082	0.249835	0.377921	2.82649	0.110357	0.195165
RPA0215	n/a, "possible general stress protein 26"	489	9.71962	47.1644	48.0826	35.7326	47.2071	4.49361	0.00553871	0.0177286	4.48343	0.0138935	0.0349661	3.39505	0.0293818	0.0659266	5.96424	0.000300713	0.00109211
RPA0216	sdhB, "succinate dehydrogenase iron-sulfur protein subunit"	783	665.781	67.8684	72.2017	69.6668	45.1849	0.0922663	2.78364e-29	1.3859e-27	0.0968569	1.51976e-29	6.29855e-28	0.0950279	5.72253e-30	2.32699e-28	0.0792361	4.12923e-27	1.44281e-25
RPA0217	sdhA, "succinate dehydrogenase flavoprotein subunit"	1824	217.699	60.061	53.7761	48.1729	37.8684	0.251464	1.19716e-07	9.81887e-07	0.218647	4.23285e-09	3.63361e-08	0.19903	6.22232e-10	5.6284e-09	0.207658	2.57816e-08	1.81874e-07
RPA0218	sdhD, "succinate dehydrogenase cytochrome b small subunit"	414	273.965	141.713	147.882	150.368	140.781	0.471124	0.000715403	0.00286932	0.483694	0.000781298	0.00278067	0.499782	0.00122243	0.0040176	0.616975	0.0344978	0.0738059
RPA0219	sdhC, "succinate dehydrogenase membrane anchor/cytochrome b subunit"	399	193.3	238.363	215.308	179.565	103.173	1.12414	0.598411	0.738514	0.997551	0.998876	1	0.845766	0.453623	0.589756	0.648511	0.0782633	0.147693
RPA0220	czcD, "putative cation efflux system protein"	945	89.9979	25.6638	19.436	17.8275	11.4804	0.253948	0.000206143	0.000948003	0.189926	9.18092e-06	4.91259e-05	0.177833	4.36001e-06	2.28365e-05	0.147966	4.32547e-06	2.20338e-05
RPA0221	matB, "malonyl CoA synthetase"	1512	35.6734	81.3786	113.161	143.357	94.1554	2.10371	0.0410489	0.0954674	2.89019	0.00110102	0.00378799	3.71676	1.54665e-05	7.41101e-05	3.18456	0.000534847	0.00184861
RPA0222	n/a, "Beta-Ig-H3/Fasciclin domain"	576	12.7524	40.4534	55.5198	67.521	122.742	3.03001	0.0403065	0.0940345	4.1052	0.00299378	0.00912196	5.07689	0.000240882	0.000922094	12.5321	5.83431e-05	0.000247453
RPA0223	n/a, "conserved hypothetical protein"	639	36.6266	64.8371	92.0399	83.8962	73.0058	1.62868	0.206475	0.347297	2.27461	0.016122	0.0398134	2.109	0.0310092	0.0690526	2.4193	0.0127397	0.0312731
RPA0224	n/a, "similar to eukaryotic molybdopterin oxidoreductase:Tat pathway signal"	780	54.3795	71.3301	109.387	142.439	103.545	1.19518	0.617392	0.753617	1.80551	0.052885	0.109564	2.39069	0.00216364	0.00667445	2.30987	0.00649562	0.0173443
RPA0225	sodC, "putative superoxide dismutase (Cu/Zn)"	519	99.3482	145.684	217.606	308.314	334.226	1.33134	0.283347	0.437802	1.96101	0.00489985	0.0141131	2.82247	3.32743e-06	1.77502e-05	3.99444	1.59499e-09	1.28765e-08
RPA0226	n/a, "Major Facilitator Family (MFS) transporter"	1188	9.45633	13.7597	20.1753	27.2548	23.5407	1.31318	0.770434	0.869436	1.93882	0.351541	0.490846	2.6772	0.115331	0.205405	3.05788	0.0736458	0.140791
RPA0227	leuB, "beta-isopropylmalate dehydrogenase"	1113	95.4358	81.1249	93.8053	106.969	55.2901	0.770604	0.388264	0.551315	0.881015	0.66432	0.77304	1.01938	0.958382	0.986275	0.685693	0.243099	0.367764
RPA0228	n/a, "unknown protein"	402	1360.73	1122.15	725.678	608.366	423.555	0.75052	0.0663412	0.141926	0.477864	3.12732e-06	1.78887e-05	0.406937	1.97526e-08	1.47501e-07	0.378721	7.05038e-08	4.69938e-07
RPA0229	n/a, "hypothetical protein"	810	53.0767	36.8392	29.4297	20.1802	12.0544	0.626063	0.244739	0.393492	0.489599	0.0784117	0.151509	0.334526	0.0108576	0.0279116	0.259631	0.00505577	0.0138851
RPA0230	asdB, "aspartate-semialdehyde dehydrogenase"	1035	127.815	334.367	403.625	386.177	346.9	2.39073	7.01699e-05	0.000359495	2.84408	5.40613e-07	3.49932e-06	2.76474	1.11024e-06	6.44175e-06	3.2769	1.03989e-07	6.78472e-07
RPA0231	n/a, "Uncharacterized protein family UPF0114"	555	78.5013	51.9446	46.8241	36.3356	24.7605	0.600039	0.134043	0.249084	0.527311	0.0580571	0.118551	0.419744	0.0125829	0.0317806	0.368329	0.00899915	0.0229411
RPA0232	n/a, "putative carbonic anhydrase"	645	54.373	195.19	246.792	253.62	154.932	3.31319	1.25251e-05	7.46e-05	4.11555	2.91649e-08	2.27426e-07	4.3103	6.30718e-09	5.03786e-08	3.43689	1.18682e-05	5.64385e-05
RPA0233	n/a, "putative Citrate lyase beta chain (acyl lyase subunit) (citE)"	879	66.2787	136.601	136.412	158.53	81.0486	1.88748	0.0275065	0.0688048	1.8585	0.0274918	0.0630718	2.19416	0.00355118	0.0103515	1.46065	0.225479	0.347204
RPA0234	n/a, "methyl-accepting chemotaxis receptor/sensory transducer"	1692	19.9612	20.5868	22.0184	22.8378	18.1315	0.932589	0.937935	0.978086	0.986986	1	1	1.04929	0.964219	0.989549	1.07618	0.93109	0.968893
RPA0235	leuD, "3-isopropylmalate dehydratase small subunit"	606	144.384	219.425	298.572	364.401	250.537	1.38732	0.158498	0.284419	1.85635	0.00408549	0.012007	2.30708	5.57844e-05	0.000241787	2.09749	0.00129577	0.00411454
RPA0236	n/a, "conserved unknown protein"	414	77.5798	338.416	278.774	275.322	172.809	3.99022	3.09064e-09	3.12207e-08	3.23137	7.32478e-07	4.61121e-06	3.24742	5.70205e-07	3.4772e-06	2.68126	0.000177432	0.000680003
RPA0237	n/a, "conserved hypothetical protein"	285	514.96	157.469	103.753	113.39	117.795	0.27786	1.43038e-10	1.68702e-09	0.180424	6.849e-17	1.24366e-15	0.199222	1.56712e-15	2.35226e-14	0.273062	2.12784e-09	1.68887e-08
RPA0238	n/a, "hypothetical protein"	324	172.699	221.256	247.257	454.054	529.428	1.15838	0.599224	0.739415	1.27434	0.387281	0.527692	2.37495	2.33236e-05	0.000108335	3.60072	2.17537e-06	1.1715e-05
RPA0239	n/a, "hypothetical protein"	687	205.349	184.295	179.846	234.468	217.05	0.813868	0.363312	0.524973	0.783912	0.271923	0.404966	1.03783	0.868001	0.925743	1.25481	0.306166	0.440157
RPA0240	leuC, "3-isopropylmalate dehydratase"	1410	62.2075	21.8375	49.3796	77.6411	44.4988	0.317776	0.00650203	0.020353	0.712589	0.343753	0.482786	1.14602	0.681472	0.787146	0.847666	0.667539	0.777432
RPA0241	rplS, L19, "50s ribosomal protein L19"	390	140.334	490.776	493.16	556.427	391.615	3.19584	1.32621e-08	1.23118e-07	3.1618	9.27078e-09	7.71301e-08	3.62522	5.58676e-11	5.66657e-10	3.33328	2.90805e-08	2.0402e-07
RPA0242	trmD, "putative tRNA (guanine-N1)-methyltransferase"	747	37.3082	42.97	41.1539	37.7278	28.8048	1.04417	0.94107	0.979722	0.979686	0.984905	1	0.90944	0.842141	0.908821	0.905165	0.855704	0.91635
RPA0243	rimM, "putative 16S rRNA processing protein."	531	47.4666	31.0082	32.3816	32.4345	27.6957	0.590383	0.219793	0.363475	0.60945	0.231286	0.35871	0.619471	0.242045	0.368317	0.705244	0.412608	0.549224
RPA0244	rpsP, S16, "ribosomal protein S16"	321	630.848	85.5517	100.639	94.2349	60.46	0.122774	6.92202e-24	2.3352e-22	0.142765	2.99961e-22	8.13713e-21	0.135778	3.55848e-23	9.22731e-22	0.112868	1.48629e-21	3.50789e-20
RPA0245	ffh/ftsY, "signal recognition particle protein"	1551	41.4159	118.462	115.607	116.09	63.5753	2.61679	0.00278663	0.00969965	2.51031	0.00352925	0.0105559	2.56215	0.00256231	0.00775596	1.84757	0.0887954	0.163465
RPA0246	n/a, "PilT protein, N-terminal"	372	27.6826	43.9422	48.4982	36.1964	36.455	1.46473	0.405485	0.568009	1.59348	0.281168	0.415075	1.19589	0.714973	0.812932	1.60964	0.297721	0.430367
RPA0247	romA, "putative outer membrane protein"	1062	21.36	42.3145	49.4924	42.8726	30.8739	1.8184	0.215305	0.357786	2.08803	0.0994165	0.18407	1.84006	0.186011	0.300642	1.74726	0.261842	0.389778
RPA0248	bp26, "DUF541"	699	76.9587	131.299	151.786	143.176	80.018	1.55095	0.122253	0.231409	1.76658	0.0337419	0.074946	1.69364	0.0500885	0.103509	1.2458	0.476715	0.610919
RPA0249	n/a, "hypothetical protein"	783	119.379	209.678	253.621	289.945	232.852	1.59653	0.0515975	0.116078	1.90324	0.00457633	0.0132537	2.20872	0.000321714	0.00119769	2.35208	0.00032066	0.00115798
RPA0250	dapF, "diaminopimelate epimerase"	882	52.9079	134.047	134.25	140.452	165.236	2.33416	0.00477812	0.0155785	2.30808	0.00429049	0.0125313	2.44937	0.00180358	0.00566164	3.78208	1.94002e-06	1.05045e-05
RPA0251	n/a, "MiaB-like tRNA modifying enzyme"	1272	29.3263	28.5526	35.0746	37.9609	28.6672	0.877641	0.814667	0.900151	1.06447	0.916463	0.95832	1.17613	0.734152	0.826753	1.16255	0.775123	0.859925
RPA0252	n/a, "conserved hypothetical protein"	663	9.88422	22.3243	22.4963	20.5927	14.2726	2.05711	0.301536	0.458146	2.07243	0.278228	0.412138	1.91535	0.344867	0.48206	1.70264	0.484131	0.617679
RPA0253	n/a, "DUF589"	414	224.738	109.264	111.226	106.347	64.9309	0.441452	0.000608148	0.00248145	0.440581	0.000422718	0.00161717	0.427354	0.000255354	0.000974572	0.347067	4.45276e-05	0.000192322
RPA0254	gpdA, "putative glycerol-3-phosphate dehydrogenase"	990	40.7349	20.4143	16.7104	14.1072	8.3407	0.454568	0.104587	0.204384	0.368941	0.0406012	0.0875179	0.306879	0.0178467	0.0430553	0.226436	0.00795625	0.0206465
RPA0255	gcp, "putative o-sialoglycoprotein endopeptidase (gcp)"	1170	112.144	179.697	162.216	172.468	132.599	1.46359	0.127891	0.239799	1.29663	0.299588	0.435398	1.40316	0.166414	0.276307	1.41235	0.186438	0.298174
RPA0256	n/a, "putative UROPORPHYRINOGEN-III synthase"	747	106.43	59.7601	60.0742	61.0352	58.4164	0.508443	0.0282623	0.0702824	0.504807	0.0224826	0.0531462	0.521511	0.0279596	0.0633873	0.65327	0.169392	0.276903
RPA0257	n/a, "conserved unknown protein"	1410	212.772	75.9674	98.0664	96.2963	81.2179	0.32307	8.47397e-06	5.18531e-05	0.410748	0.000196434	0.00081638	0.410699	0.000184927	0.000722954	0.456695	0.00204521	0.00620151
RPA0258	n/a, "unknown protein"	1698	191.612	185.082	175.409	155.316	91.8636	0.876087	0.565739	0.712228	0.819546	0.379888	0.520219	0.735821	0.177618	0.290385	0.573445	0.0298793	0.0655015
RNA_4	tRNA-Thr2, "tRNA-Thr"	76	157.293	520.116	502.196	401.315	342.6	3.02791	3.1942e-08	2.81897e-07	2.87763	8.69597e-08	6.29825e-07	2.33803	2.74311e-05	0.000126039	2.62648	9.89803e-06	4.76266e-05
RPA0259	n/a, "HTransmembrane sensor and HAMP domains"	783	3284.02	4988.55	3834.84	3052.54	2816.17	1.37863	0.0270942	0.0680209	1.04291	0.77056	0.85786	0.843278	0.241063	0.367384	1.02537	0.878607	0.931954
RPA0260	n/a, "possible photosynthesis gene regulator, AppA/PpaA family"	996	365.418	209.837	184.669	132.487	96.2177	0.523059	0.00138058	0.00517718	0.452893	8.21314e-05	0.000370959	0.329823	1.02787e-07	6.97143e-07	0.315108	5.47399e-07	3.24056e-06
RPA0261	n/a, "unknown protein"	1182	248.026	65.8285	65.1312	61.7274	41.0483	0.240612	1.35021e-08	1.25087e-07	0.235054	3.49406e-09	3.04269e-08	0.225879	1.3556e-09	1.17739e-08	0.193172	1.97713e-09	1.5794e-08
RPA0262	rlp2, "ribulose bisphosphate carboxylase-like protein; rubisco-like protein"	1299	37.5313	37.0196	41.7161	40.3539	20.5547	0.885122	0.798803	0.890436	0.978475	0.982237	1	0.969774	0.964927	0.990049	0.640531	0.359374	0.496222
RPA0263	n/a, "Protein of unknown function UPF0047"	423	106.063	135.887	146.584	128.514	66.6841	1.17301	0.555177	0.703766	1.2487	0.389755	0.530095	1.10887	0.70187	0.803343	0.753389	0.354544	0.491232
RPA0264	n/a, "possible O-antigen acetylase"	1938	28.2778	42.8177	43.9921	39.9747	30.9758	1.4049	0.461648	0.620902	1.41556	0.435214	0.575552	1.30685	0.559824	0.685866	1.33703	0.551958	0.679409
RPA0265	algJ, "possible AlgJ protein, required for O-acetylation of alginate in Pseudomonas aeruginosa."	1167	28.4475	27.7599	32.2586	27.9063	22.9313	0.909574	0.874877	0.938493	1.04191	0.959021	0.986346	0.90968	0.869764	0.927181	0.984449	1	1
RPA0266	n/a, "putative alginate o-acetyltransferase AlgI"	1413	28.0308	39.7961	41.3466	32.0897	25.8492	1.30582	0.576045	0.721166	1.31837	0.547647	0.675188	1.04184	0.958676	0.986464	1.1177	0.850942	0.913152
RNA_39	tRNA-Gly2, "tRNA-Gly"	75	8484.16	9661.27	10089.3	11228	9928.84	1.03312	0.817497	0.902386	1.06232	0.665793	0.77425	1.20099	0.193746	0.310245	1.41127	0.0354165	0.0754287
RPA0267	trx, "possible thioredoxin"	921	200.637	291.981	302.036	261.461	310.981	1.32532	0.183476	0.316778	1.34764	0.148484	0.253669	1.1865	0.415878	0.554215	1.88669	0.00352133	0.0100634
RPA0268	n/a, "putative Lon family ATP-dependent protease"	678	147.32	46.9923	54.8524	55.7003	58.4943	0.28856	2.62039e-05	0.000145776	0.332963	9.17178e-05	0.000410937	0.341425	0.000114638	0.000467011	0.481046	0.0102612	0.0258334
RPA0269	n/a, "DUF343"	198	410.259	213.45	251.643	257.155	178.686	0.473992	0.0021323	0.00765575	0.550059	0.00859685	0.0231317	0.571047	0.0259482	0.0593841	0.516195	0.00843878	0.021741
RPA0270	ubiH, "putative UbiH protein, 2-octaprenyl-6-methoxyphenol 4-monoxygenase"	1362	110.03	171.43	159.672	175.699	137.67	1.41551	0.170536	0.299645	1.30364	0.291718	0.427058	1.45788	0.122827	0.2166	1.50604	0.120256	0.209891
RPA0271	tesB, "acyl-CoA thioesterase II"	876	111.309	98.1197	109.072	133.335	95.9814	0.798419	0.426502	0.589445	0.8747	0.625504	0.739697	1.08528	0.758903	0.845205	1.01963	0.948439	0.979765
RPA0272	glnK1, "GlnK, nitrogen regulatory protein P-II"	339	153.799	115.552	129.878	147.426	96.3644	0.681008	0.132755	0.24705	0.755195	0.251898	0.382526	0.867916	0.556903	0.683691	0.744927	0.272814	0.402162
RPA0273	amtB1, "ammonium transporter AmtB"	1332	39.4669	41.8592	50.7065	56.4218	84.1186	0.967327	0.959794	0.990737	1.14783	0.742164	0.833085	1.29423	0.504835	0.637439	2.59931	0.00486993	0.0134408
RPA0274	glnK2, "GlnK, nitrogen regulatory protein P-II"	339	1467.46	76.2749	149.859	117.682	32.8919	0.0467746	4.20279e-06	2.68378e-05	0.0905299	9.12045e-05	0.000408844	0.0722597	3.75147e-05	0.00016814	0.0264905	4.16162e-07	2.49502e-06
RPA0275	amtB2, "putative ammonium transporter AmtB"	1443	249.328	26.2401	31.7757	30.815	16.8745	0.0929151	5.85541e-17	1.25233e-15	0.112968	5.90365e-16	9.93411e-15	0.111104	3.20661e-16	5.07723e-15	0.0797144	1.84681e-16	2.89312e-15
RPA0276	n/a, "PAP/25A core domain:DNA polymerase, beta-like region"	348	47.1813	33.3079	35.5601	31.1341	26.3258	0.64508	0.303987	0.461399	0.67343	0.335039	0.473444	0.605847	0.225835	0.348752	0.67179	0.360339	0.497283
RPA0277	n/a, "conserved hypothetical protein"	195	9.97111	7.62074	9.68618	7.70808	10.8181	0.670338	0.703262	0.82006	0.895644	0.941853	0.975413	0.669465	0.689808	0.793445	1.33872	0.756234	0.84472
RPA0278	n/a, "putative N-succinyldiaminopimelate aminotransferase"	1296	160.141	119.709	92.1687	82.3444	56.2261	0.678854	0.12423	0.234356	0.511678	0.00870229	0.0234013	0.46586	0.00303085	0.00901994	0.420656	0.00220949	0.0066411
RPA0279	n/a, "possible FtsK/SpoIIIE family"	2469	138.077	77.763	53.6033	42.2848	30.1971	0.509105	0.0151137	0.0415675	0.344941	0.000203499	0.00084183	0.274437	1.1629e-05	5.68488e-05	0.262689	2.95323e-05	0.000131754
RPA0280	n/a, "unknown protein"	942	97.547	129.169	142.016	129.844	76.268	1.20903	0.492124	0.649578	1.30602	0.310274	0.446842	1.21395	0.467402	0.602417	0.933326	0.835348	0.901675
RPA0281	xthA1, "possible exodeoxyribonuclease III"	813	85.123	65.364	49.5093	46.3741	30.9887	0.69918	0.266023	0.418853	0.518454	0.0447428	0.094959	0.495105	0.0316406	0.0702199	0.434303	0.0198132	0.0459024
RPA0282	n/a, "Cyclic nucleotide binding protein"	450	228.843	190.742	217.538	243.415	323.595	0.757781	0.209377	0.350543	0.850209	0.445652	0.585842	0.966911	0.878486	0.933506	1.69529	0.0125372	0.030877
RPA0283	n/a, "two-component transcriptional regulator, winged helix family"	687	584.075	589.313	711.229	845.799	1532.25	0.916117	0.614228	0.751541	1.08813	0.616956	0.732896	1.31527	0.0965499	0.178568	3.13648	1.45007e-10	1.31417e-09
RPA0284	n/a, "conserved hypothetical protein"	564	96.7842	99.3858	78.1806	66.0705	46.914	0.927933	0.806297	0.894239	0.718774	0.261538	0.393668	0.621952	0.111721	0.200132	0.578128	0.0923143	0.168718
RPA0285	n/a, "Protein of unknown function UPF0001"	660	57.5017	30.7116	31.0854	27.5184	15.9813	0.486532	0.0758216	0.158264	0.478537	0.0615314	0.124707	0.430365	0.0344011	0.0751714	0.327769	0.0121167	0.0299485
RPA0286	n/a, "putative diguanylate cyclase (GGDEF) with HAMP domain"	1674	115.85	207.159	152.634	93.5681	24.6994	1.62558	0.0447114	0.102598	1.17782	0.518785	0.652045	0.731964	0.25135	0.379892	0.248652	5.89018e-05	0.000249586
RPA0287	leuS, "leucyl-tRNA synthetase"	2631	133.298	111.044	93.5751	86.7892	60.4096	0.755425	0.29056	0.446171	0.625427	0.0769224	0.149405	0.591364	0.0481115	0.100164	0.536651	0.0330356	0.0711885
RPA0288	n/a, "conserved unknown protein"	564	438.466	581.244	460.769	396.312	213.624	1.20475	0.295365	0.451378	0.938796	0.727279	0.822357	0.820939	0.276008	0.408532	0.581377	0.00891727	0.02279
RPA0289	n/a, "conserved hypothetical protein"	1032	74.107	23.0395	28.5896	34.045	21.7844	0.27836	0.0012743	0.00482723	0.340728	0.00382083	0.0113034	0.414518	0.0138215	0.0344422	0.343272	0.00684978	0.0181491
RPA0290	n/a, "hypothetical protein"	240	109.521	29.7209	21.439	14.6132	7.28289	0.247023	4.28983e-05	0.000230475	0.173315	5.34038e-07	3.46177e-06	0.117423	6.14563e-09	4.9176e-08	0.0718904	8.69422e-10	7.22097e-09
RPA0291	parB1, "chromosome partitioning protein, ParB"	891	74.6807	37.026	26.0963	27.3427	11.0262	0.448408	0.0283617	0.0705099	0.308338	0.00180786	0.00586164	0.331831	0.00287459	0.00858633	0.169737	6.32018e-05	0.000265917
RPA0292	parA, "chromosome partitioning protein, ParA"	855	165.589	447.656	131.024	66.3639	28.832	2.46264	9.08861e-06	5.5236e-05	0.708033	0.151905	0.258177	0.363771	0.000129142	0.00052229	0.203663	3.2104e-07	1.95487e-06
RPA0293	gidB, "putative glucose inhibited division protein B (GidB)"	672	453.3	374.342	196.072	144.362	116.06	0.752242	0.123838	0.233716	0.386952	1.03443e-06	6.41288e-06	0.289696	6.03787e-10	5.46709e-09	0.305736	6.91619e-08	4.62026e-07
RPA0294	gidA, "putative glucose inhibited division protein A (GidA)"	1941	51.4224	85.0743	83.1505	84.9239	59.6822	1.50635	0.225621	0.370537	1.44769	0.264381	0.396505	1.50662	0.208181	0.327655	1.38962	0.354839	0.491565
RPA0295	trmE, mnmE, "putative GTPase involved in synthesis of 5-methylaminomethyl-2-thiouridine, found in the wobble position of some tRNA's."	1326	13.5229	34.3382	31.3376	29.9444	19.4998	2.37822	0.123277	0.232755	2.10099	0.190112	0.309434	2.06327	0.199862	0.317861	1.75091	0.373989	0.511454
RPA0296	rho, "transcription termination factor rho"	1266	256.314	65.4986	56.231	49.123	40.6099	0.230822	4.13785e-09	4.07854e-08	0.193966	4.27205e-11	4.6132e-10	0.17227	2.74414e-12	3.15896e-11	0.188328	7.1377e-10	5.97816e-09
RPA0297	n/a, "conserved hypothetical protein"	453	167.555	400.478	364.188	310.929	261.18	2.18404	0.000150499	0.000717961	1.95407	0.00107539	0.00371122	1.69623	0.0113106	0.0289347	1.88966	0.00480652	0.0132757
RPA0298	n/a, "DUF299"	840	446.827	53.073	37.6055	29.5247	21.6693	0.106895	4.26847e-22	1.30685e-20	0.0740917	4.00424e-28	1.53188e-26	0.0590325	2.42201e-31	1.06736e-29	0.0564916	1.78438e-26	5.97801e-25
RPA0299	maf1, "putative maf protein"	609	57.942	24.4014	22.566	22.0073	18.0124	0.37945	0.0215798	0.0560661	0.349754	0.0112012	0.0290393	0.340016	0.00897451	0.0235581	0.364984	0.0210453	0.0484376
RPA0300	coaE, "putative dephospho-CoA kinase CoaE"	600	87.7365	81.6334	74.3581	83.3998	49.825	0.85147	0.606788	0.744433	0.760935	0.370663	0.511118	0.862514	0.622582	0.740346	0.67577	0.237537	0.361232
RPA0301	dnaQ, mutD, "putative DNA polymerase III epsilon chain"	699	117.756	198.564	95.0413	71.1399	38.4569	1.53825	0.076917	0.15999	0.722952	0.233523	0.361616	0.547956	0.0330553	0.072829	0.391558	0.00332122	0.00953718
RPA0302	secB, "putative protein-export protein SecB"	474	474.013	129.418	86.5668	80.3332	32.5521	0.24841	2.90491e-08	2.57383e-07	0.163053	3.14347e-11	3.44435e-10	0.15415	9.92164e-12	1.07587e-10	0.0817763	8.47394e-16	1.25082e-14
RPA0303	n/a, "conserved unknown protein"	870	377.368	399.626	506.676	570.348	1193.53	0.963281	0.84687	0.923139	1.20155	0.308271	0.444529	1.37489	0.0718068	0.139346	3.81242	5.10355e-13	5.92105e-12
RPA0304	n/a, "possible outer membrane lipoprotein GNA33, membrane-bound lytic murein transglycosylase"	1563	123.386	92.6425	111.136	99.0511	88.6152	0.68654	0.175164	0.305375	0.807423	0.418058	0.558743	0.73115	0.238828	0.364725	0.862615	0.604288	0.725843
RPA0305	n/a, "possible DNA mismatch repair protein (MutS)"	585	66.4741	18.2898	18.7043	16.4867	14.115	0.247947	0.0010248	0.00395148	0.250626	0.000752285	0.00269271	0.220409	0.000280353	0.00105842	0.246674	0.00135481	0.00428529
RPA0306	hslU, "heat shock protein HslU, proteasome-related ATPase subunit"	1302	74.5025	30.1774	47.3227	49.8813	49.301	0.362428	0.00742005	0.0228018	0.568832	0.0973077	0.181252	0.608463	0.137541	0.236533	0.787304	0.49173	0.624879
RPA0307	n/a, "conserved hypothetical protein"	612	103.314	14.1806	16.2828	16.1687	11.6211	0.120296	6.00975e-08	5.12663e-07	0.140364	1.16148e-07	8.29152e-07	0.138233	8.36933e-08	5.75496e-07	0.129339	3.72894e-07	2.25374e-06
RPA0308	hslV, "heat shock protein HslV, proteasome-related peptidase subunit"	570	64.6859	51.2034	67.188	74.4945	106.798	0.717332	0.358719	0.520102	0.930825	0.841199	0.908044	1.05177	0.891799	0.942695	1.9902	0.0207168	0.0478223
RPA0309	hisB, "imidazoleglycerol-phosphate dehydratase"	594	151.786	382.969	350.875	297.431	163.06	2.31079	6.68986e-05	0.000343921	2.08465	0.000428946	0.00163543	1.79546	0.00596691	0.0164651	1.29245	0.293762	0.425538
RPA0310	n/a, "conserved hypothetical protein"	522	41.663	28.9238	30.694	35.8732	18.3588	0.613389	0.281541	0.436369	0.646975	0.317175	0.454515	0.777805	0.553871	0.681934	0.50836	0.155875	0.258828
RPA0311	hisH, "imidazoleglycerol-phosphate synthase, amidotransferase component"	651	99.8898	27.7578	34.1164	33.4786	27.0345	0.247948	8.5225e-05	0.000430216	0.302836	0.000342509	0.00134186	0.298613	0.000275166	0.00104105	0.320993	0.00131364	0.00416389
RPA0312	hisA, "phosphoribosylformimino-5-aminoimidazole carboxamide ribotide isomerase"	738	100.019	25.452	25.1523	23.7614	11.5154	0.228418	3.84354e-05	0.000208756	0.220232	1.52716e-05	7.92037e-05	0.210205	8.42812e-06	4.22161e-05	0.131973	6.12315e-07	3.59629e-06
RPA0313	hisF, "imidazoleglycerol-phosphate synthase, cyclase subunit"	768	114.021	28.7921	23.3217	23.4856	14.1263	0.22817	1.34148e-05	7.95282e-05	0.181327	5.45593e-07	3.52646e-06	0.184294	5.65655e-07	3.45417e-06	0.148032	4.04393e-07	2.43253e-06
RPA0314	hisE1, "putative phosphoribosyl-ATP pyrophosphatase"	324	308.503	85.1265	74.3782	82.1511	77.9446	0.251301	2.8813e-09	2.92381e-08	0.215284	3.25054e-11	3.55297e-10	0.24104	3.86649e-10	3.58442e-09	0.298772	7.17449e-07	4.15647e-06
RPA0315	coaA, "pantothenate kinase (RTS protein)"	957	102.64	51.5535	48.8654	57.2619	40.5593	0.454529	0.0132675	0.0374873	0.425541	0.00619788	0.0173711	0.508282	0.0247633	0.0570827	0.469505	0.0219119	0.0501925
RPA0316	n/a, "conserved hypothetical protein"	951	4.16482	6.938	11.5058	10.2734	7.60532	1.47668	0.800286	0.891356	2.46056	0.38397	0.524363	2.27487	0.440638	0.577744	2.10831	0.527514	0.657738
RPA0317	n/a, "sensor histidine kinase with a response regulator receiver domain"	1911	32.2949	45.1335	33.6051	26.1524	11.6381	1.29786	0.558126	0.705849	0.938101	0.911707	0.955243	0.735991	0.531599	0.662075	0.420342	0.125441	0.217329
RPA0318	n/a, "putative Mg(2+) chelatase family protein"	1539	87.2679	860.573	1531.07	1183.55	667.028	8.93365	1.23294e-27	5.51123e-26	15.6491	6.52712e-48	7.3963e-46	12.2896	4.41345e-39	2.84049e-37	9.18165	1.5807e-24	4.76073e-23
RPA0319	n/a, "hypothetical protein"	225	2.88054	4.22697	3.76314	5.01025	3.21452	1.81881	0.793887	0.886499	1.56979	0.873045	0.93025	2.04421	0.707996	0.808286	1.80356	0.80815	0.882177
RPA0320	n/a, "autoinducer (acylhomoserine lactone) synthase"	657	10.7417	8.95698	8.02988	7.53063	6.78865	0.772541	0.808113	0.894239	0.671032	0.682964	0.787062	0.682064	0.693312	0.795693	0.722565	0.761097	0.848561
RPA0321	n/a, "two-component transcriptional regulator, LuxR family"	732	146.585	160.054	142.007	128.251	89.9143	0.993259	0.988224	1	0.867061	0.564354	0.688578	0.794048	0.350526	0.488748	0.731925	0.249022	0.374938
RPA0322	gshB, "putative glutathione synthetase"	942	54.5071	24.4835	28.2097	32.4443	22.5861	0.404059	0.0349064	0.0833947	0.463832	0.0585557	0.11946	0.538661	0.115594	0.205793	0.486277	0.0944037	0.171704
RPA0323	n/a, "Protein of unknown function UPF0102"	393	43.0615	32.0653	19.5559	17.2108	10.8889	0.673699	0.372386	0.534628	0.410289	0.0551026	0.11358	0.363634	0.0315548	0.0700643	0.298125	0.019501	0.0452611
RPA0324	n/a, "Uroporphyrin-III C/tetrapyrrole (Corrin/Porphyrin) methyltransferase"	963	222.098	188.325	160.495	134.101	112.22	0.769869	0.239576	0.387517	0.646689	0.0494696	0.103446	0.546623	0.00747034	0.0200329	0.602639	0.0376681	0.079825
RPA0325	n/a, "conserved unknown protein"	1200	85.6361	95.6022	91.0209	80.0597	45.8571	1.01025	0.987758	1	0.946796	0.866237	0.924592	0.845103	0.579754	0.702014	0.631585	0.17267	0.280824
RPA0326	n/a, "DUF24, predicted transcriptional regulator, related to MarR family"	363	142.043	131.82	127.392	127.499	85.3441	0.844836	0.511466	0.667422	0.803371	0.38226	0.522522	0.816	0.414713	0.552827	0.723152	0.232764	0.356092
RPA0327	hemN2, "possible oxygen-independent coproporphyrinogen III oxidase (hemN)"	1158	255.903	120.937	63.2751	55.9219	29.3554	0.429596	0.000237473	0.00107331	0.219378	5.92529e-10	5.63092e-09	0.197889	5.77774e-11	5.83383e-10	0.136703	2.24324e-12	2.46206e-11
RPA0328	n/a, "Ham1-like protein"	633	156.769	172.973	100.629	97.7514	37.801	1.00222	1	1	0.571679	0.0272715	0.062695	0.566507	0.0242467	0.0561073	0.281773	3.14616e-05	0.000139665
RPA0329	rph, "ribonuclease PH"	714	50.934	40.0441	49.5326	86.5742	31.0647	0.711204	0.399238	0.561017	0.867957	0.718329	0.81666	1.55797	0.171561	0.28291	0.720087	0.440864	0.576286
RPA0330	hrcA, "transcriptional repressor of class I heat shock genes"	1089	65.5991	98.2509	111.004	105.013	77.4296	1.37091	0.313814	0.471793	1.52208	0.155578	0.263127	1.46203	0.20064	0.318589	1.42634	0.270173	0.399392
RPA0331	n/a, "possible heat shock protein (HSP-70 COFACTOR), grpE"	627	136.447	228.287	321.813	402.039	610.701	1.52439	0.0694126	0.147329	2.11384	0.000478241	0.0018011	2.68462	1.5941e-06	8.9186e-06	5.38239	8.028e-16	1.18695e-14
RPA0332	n/a, "conserved unknown protein"	942	56.2654	143.619	159.094	166.543	109.155	2.35033	0.00345865	0.0117148	2.55585	0.00076188	0.00272269	2.71963	0.000252363	0.00096398	2.33267	0.00499556	0.0137409
RPA0333	dnaK, "heat shock protein DnaK (70)"	1896	965.043	1146.98	1761.94	2061.87	4315.5	1.08247	0.620054	0.755937	1.63709	0.0152134	0.037855	1.9472	1.36061e-05	6.56526e-05	5.41678	4.36678e-22	1.07016e-20
RPA0334	dnaJ, "heat shock protein DnaJ (40)"	1140	246.994	200.225	210.991	162.449	142.433	0.739171	0.162792	0.289854	0.766323	0.205215	0.327933	0.598877	0.0176684	0.0426847	0.698713	0.118131	0.206828
RPA0335	n/a, "putative phospholipid N-methyltransferase"	606	527.624	190.194	207.324	164.941	111.792	0.326919	9.73169e-09	9.18704e-08	0.351706	3.45726e-08	2.66575e-07	0.282987	6.90851e-11	6.91314e-10	0.255346	2.6562e-10	2.34548e-09
RPA0336	n/a, "NADPH-dependent FMN reductase"	582	58.8977	102.236	104.859	110.406	67.0036	1.59884	0.136362	0.252345	1.61162	0.117449	0.210491	1.72493	0.0676688	0.132814	1.36563	0.356064	0.492913
RPA0337	pyrF, "orotidine 5`-phosphate decarboxylase"	714	63.7431	89.4124	88.666	83.6796	47.9476	1.27687	0.450708	0.610782	1.24989	0.48128	0.619739	1.19844	0.572918	0.696484	0.903096	0.797209	0.874652
RPA0338	n/a, "conserved unknown protein"	309	251.931	344.147	322.916	330.977	236.798	1.24157	0.281351	0.436302	1.14725	0.490202	0.628785	1.19501	0.366721	0.505421	1.11865	0.598683	0.721147
RPA0339	dapB, "dihydrodipicolinate reductase"	816	96.0181	123.4	142.155	167.929	113.675	1.16638	0.585318	0.728389	1.33106	0.277396	0.411338	1.59037	0.0651364	0.128912	1.41822	0.205186	0.321153
RPA0340	pgm1, "phosphoglycerate mutase"	1515	164.229	169.615	211.687	256.879	249.006	0.939726	0.80127	0.891879	1.15529	0.524148	0.656615	1.42656	0.0993077	0.182612	1.82392	0.00806615	0.0209135
RPA0341	ogt, "possible Ada polyprotein (O6-methylguanine-DNA methyltransferase)"	933	40.908	55.1732	60.0352	64.172	40.3753	1.22325	0.618902	0.754635	1.31433	0.471177	0.611304	1.42521	0.333245	0.469482	1.16626	0.711118	0.812901
RPA0342	n/a, "conserved hypothetical protein"	516	73.6883	61.7457	57.8103	57.1664	56.8848	0.766006	0.431	0.593705	0.705033	0.291628	0.426996	0.703973	0.286316	0.420105	0.919766	0.822137	0.892369
RPA0343	nth, "endonuclease III DNA-(apurinic or apyrimidinic site) lyase"	786	75.4035	34.1072	36.9574	27.1707	25.7652	0.412149	0.0162617	0.0442287	0.435574	0.0188918	0.0456586	0.327236	0.00245695	0.00748124	0.404287	0.0164548	0.0390212
RPA0344	n/a, "conserved hypothetical protein"	1572	25.6537	157.15	193.322	169.2	138.795	5.70983	6.98129e-08	5.89912e-07	6.89196	1.26332e-10	1.28954e-09	6.12809	3.49375e-09	2.88065e-08	6.64969	3.51183e-09	2.71741e-08
RPA0345	n/a, "putative protoporphyrin IX magnesium chelatase bchO"	969	19.4712	35.2725	29.0368	20.5529	23.9472	1.67329	0.32325	0.483197	1.34464	0.594926	0.714965	0.957068	0.973799	0.99615	1.48998	0.475689	0.610139
RPA0346	n/a, "conserved hypothetical protein"	744	91.5656	36.3522	40.7946	48.7388	51.442	0.361658	0.00341317	0.0115758	0.400672	0.00573598	0.016188	0.487399	0.0241403	0.0559191	0.669148	0.219876	0.340334
RPA0347	aceK, "putative isocitrate dehydrogenase kinase/phosphatase"	1833	272.379	107.144	73.6946	43.2555	27.0945	0.355814	7.74702e-06	4.76842e-05	0.240399	1.78837e-09	1.59935e-08	0.142074	1.21265e-14	1.70304e-13	0.119712	5.65649e-14	7.17693e-13
RPA0348	n/a, "possible hydrolase"	924	38.267	33.5807	38.6276	31.2463	22.8956	0.799766	0.632059	0.764526	0.90715	0.836972	0.905466	0.751903	0.523319	0.654588	0.723461	0.49461	0.627648
RPA0349	dcm, "possible site-specific DNA-methyltransferase"	1173	392.422	617.83	627.103	456.817	273.306	1.4289	0.0452436	0.103447	1.42845	0.0416241	0.0893999	1.05617	0.764702	0.848737	0.835699	0.375569	0.512952
RPA0350	vsr, "putative patch repair protein"	417	221.049	165.781	183.992	145.832	78.1949	0.682225	0.0910122	0.181984	0.745094	0.176939	0.291704	0.600011	0.0221957	0.0518847	0.422015	0.0007276	0.00245044
RPA0351	n/a, "hypothetical protein"	822	141.574	88.0057	108.156	97.2184	53.3798	0.564223	0.0346323	0.0828729	0.685418	0.140198	0.242864	0.622335	0.0662216	0.130661	0.45137	0.00661978	0.0176284
RPA0352	lepA, "possible GTP-binding protein LepA"	1812	92.3618	255.318	268.289	255.317	170.671	2.52864	0.000113917	0.000560187	2.6221	3.49328e-05	0.000168763	2.53504	6.69618e-05	0.000286075	2.23506	0.00185427	0.00568808
RPA0353	n/a, "conserved hypothetical protein"	1578	27.4272	19.6256	18.6561	18.3757	13.4447	0.63997	0.42622	0.58926	0.596726	0.345111	0.484025	0.606246	0.355417	0.49372	0.581897	0.346406	0.483025
RPA0354	n/a, "PTS system phosphocarrier protein HPr, nitrogen regulation"	333	356.824	58.3708	54.9606	45.7016	25.5207	0.146633	6.8882e-16	1.33003e-14	0.136805	2.01836e-17	3.83617e-16	0.114727	1.20137e-19	2.4206e-18	0.0842591	1.24903e-19	2.545e-18
RPA0355	n/a, "PTS system permease (IIAMan), nitrogen regulatory IIA protein"	402	683.591	489.581	494.803	475.631	588.329	0.652132	0.0135441	0.0380888	0.648802	0.0109603	0.0284727	0.633979	0.00738586	0.0198301	1.03218	0.862555	0.921591
RPA0356	n/a, "PTS system Hpr Kinase"	468	42.6234	48.6457	35.2098	30.1097	32.4543	1.03815	0.945039	0.982437	0.746372	0.490939	0.629549	0.649751	0.31495	0.451239	0.917531	0.855544	0.916309
RPA0357	exoS, chvG, "two component sensor histidine kinase"	1746	131.53	64.3442	55.7681	49.7151	40.4576	0.4442	0.00499807	0.0162188	0.379111	0.000750904	0.00269099	0.340117	0.000209816	0.000809756	0.366762	0.00122834	0.00392551
RPA0358	chvI, "two-component transcriptional regulator ChvI, winged helix family"	702	156.029	295.346	367.407	367.383	290.457	1.72154	0.0126798	0.036101	2.11229	0.000288879	0.00114884	2.14597	0.000196557	0.000763857	2.24444	0.000297635	0.00108225
RPA0359	n/a, "conserved unknown protein"	735	59.1785	37.6869	37.3951	38.5142	25.2569	0.582778	0.165155	0.292953	0.558517	0.124429	0.219982	0.590679	0.158277	0.265457	0.501877	0.0937858	0.170924
RPA0360	pckA, "phosphoenolpyruvate carboxykinase"	1614	432.215	395.431	411.206	371.539	267.827	0.833047	0.324764	0.484297	0.853548	0.382355	0.522571	0.782846	0.17876	0.291716	0.75079	0.149954	0.250436
RPA0361	n/a, "unknown protein"	876	5.42568	7.66772	10.0373	8.43621	6.67398	1.36385	0.827093	0.909281	1.70159	0.62705	0.741037	1.45533	0.762353	0.847385	1.43416	0.788116	0.869049
RPA0362	penP, penA, "putative class A beta-lactamase precursor (penicillinase)"	876	7.31645	24.1567	41.4133	38.3204	30.4113	3.28622	0.0993551	0.195733	5.57545	0.00313588	0.00948713	5.31452	0.00437969	0.0125539	5.54688	0.00462903	0.0128672
RPA0363	n/a, "Endonuclease/Exonuclease/phosphatase family"	1128	27.5158	44.4759	57.163	64.7935	69.142	1.45452	0.411018	0.57373	1.83833	0.136086	0.236875	2.13241	0.0513232	0.105622	2.99336	0.00349967	0.0100078
RPA0364	n/a, "possible permease"	804	11.3753	44.1377	47.3092	40.35	29.1615	3.76676	0.013812	0.0386765	4.00308	0.00661628	0.0184284	3.46126	0.019267	0.0458899	3.26314	0.0375188	0.0795333
RPA0365	n/a, "Beta-lactamase-like"	897	14.3706	30.6818	26.8657	28.9751	24.2567	1.94868	0.249406	0.399515	1.66109	0.391958	0.531974	1.85042	0.275723	0.408301	2.01852	0.224858	0.346427
RPA0366	n/a, "unknown protein"	363	567.975	1048.34	952.746	632.838	276.123	1.6806	0.00171361	0.00629405	1.50351	0.0129856	0.0330717	1.01452	0.936716	0.970492	0.588523	0.0066385	0.0176625
RPA0367	rpoH, "RNA polymerase sigma 32 subunit, RpoH, stress response sigma factor"	900	471.529	1131.64	1534.78	1676.83	2169.73	2.1838	2.93538e-06	1.91829e-05	2.91578	4.13722e-11	4.4784e-10	3.23656	3.52378e-13	4.41509e-12	5.55145	2.92792e-21	6.7327e-20
RPA0368	rluD, "possible pseudouridine synthases"	1224	70.778	77.3132	71.8891	66.6192	57.0222	1.00025	1	1	0.914345	0.792044	0.873414	0.86392	0.65895	0.768775	0.960808	0.923812	0.963898
RNA_5	tRNA-Glu1, "tRNA-Glu"	75	462.807	4065.03	3607.4	2829.12	1460.19	8.032	7.96414e-38	6.8461e-36	7.01958	4.22074e-34	2.28994e-32	5.59438	6.26355e-27	2.18882e-25	3.79349	1.962e-13	2.35571e-12
RPA0369	n/a, "Aminoacyl-tRNA synthetase, class I:ATP-binding region, ATPase-like"	2604	191.926	57.9808	50.9244	46.8509	37.3808	0.272946	1.46101e-06	1.00241e-05	0.235876	6.88336e-08	5.07159e-07	0.220773	1.94032e-08	1.45166e-07	0.231738	4.71242e-07	2.81393e-06
RPA0370	n/a, "putative diguanylate cyclase (GGDEF)/phosphodiesterase (EAL) with PAS domains"	2517	54.6182	56.7023	48.1821	41.1549	24.2334	0.942538	0.889419	0.947611	0.786885	0.524381	0.656769	0.681939	0.312153	0.448453	0.533018	0.135776	0.231381
RPA0371	metB, "putative cystathionine gamma-lyase"	1185	270.552	130.421	130.592	126.366	101.318	0.436964	0.000236462	0.00106982	0.431496	0.000135499	0.000584573	0.423445	9.27485e-05	0.000387542	0.450539	0.000777092	0.00259854
RPA0372	n/a, "transcriptional regulators, AsnC family"	462	66.7139	48.7628	63.0166	62.2215	81.0152	0.656294	0.24226	0.39053	0.841904	0.611848	0.72865	0.841041	0.609005	0.728138	1.46055	0.235087	0.358482
RPA0373	trxC, "thioredoxin"	438	68.232	62.2917	95.3176	131.262	263.381	0.828876	0.58983	0.731771	1.24442	0.47762	0.617334	1.74449	0.0462307	0.0969479	4.6733	6.0758e-10	5.14172e-09
RPA0374	n/a, "putative Zn-containing alcohol dehydrogenase"	984	41.7884	66.8116	72.2798	53.2085	52.6157	1.45722	0.314785	0.473051	1.55318	0.216018	0.340817	1.16086	0.707025	0.807487	1.51507	0.281076	0.411831
RPA0375	chaB, "putative cation transport regulator"	222	119.049	234.019	314.214	287.469	280.456	1.79079	0.013336	0.03761	2.37071	7.93525e-05	0.000359314	2.20132	0.00034526	0.00127685	2.83253	6.51819e-06	3.21418e-05
RPA0376	pimt1, "putative L-isoaspartyl protein carboxyl methyltransferase"	723	27.6899	21.6227	16.6657	12.2138	8.66986	0.693916	0.507967	0.664408	0.520659	0.238234	0.366942	0.380104	0.0950761	0.176243	0.350159	0.0937698	0.170924
RPA0377	n/a, "conserved unknown protein"	825	131.37	191.367	199.262	205.724	120.617	1.317	0.254545	0.405278	1.35341	0.195014	0.315172	1.4168	0.130639	0.227817	1.09729	0.733861	0.829046
RPA0378	melA, "putative alpha-D-galactoside galactohydrolase"	1281	91.2959	43.5257	43.3191	26.8895	16.8442	0.429309	0.0121703	0.0348167	0.418607	0.00785092	0.0213362	0.264714	0.000152489	0.000606299	0.217957	8.84275e-05	0.000362007
RPA0379	pfkB, "putative 6-phosphofructokinase"	939	37.4256	24.8149	18.9359	18.8752	9.30721	0.597764	0.289211	0.444329	0.441563	0.0974025	0.181316	0.460945	0.111083	0.1995	0.296898	0.0298912	0.0655015
RPA0380	n/a, "possible oxidoreductase similar to formate dehydrogenase and cbbBc of R. eutropha."	2313	21.0156	59.2105	51.8684	40.4795	33.8494	2.61573	0.0276508	0.0690884	2.24818	0.0668645	0.133075	1.77424	0.224652	0.347224	1.93242	0.174104	0.28254
RPA0381	glgC, "glucose-1-phosphate adenylyltransferase"	1263	240.729	146.134	120.98	98.9753	54.4502	0.549887	0.00830284	0.0250345	0.448325	0.000410199	0.00157331	0.37236	2.02261e-05	9.5083e-05	0.269604	6.78749e-07	3.95274e-06
RPA0382	glgA1, "putative glycogen synthase"	1452	282.549	117.86	88.6807	69.1843	39.3928	0.378072	1.75667e-05	0.000101125	0.280295	3.07299e-08	2.39005e-07	0.220438	1.48363e-10	1.42104e-09	0.165374	1.94225e-11	1.94551e-10
RPA0383	n/a, "probable enoyl CoA-hydratase/isomerase"	801	37.7599	145.154	135.792	130.808	91.4994	3.50308	5.34117e-05	0.000280392	3.23357	0.000134719	0.000582049	3.16417	0.000176258	0.000691312	2.91263	0.00133063	0.00421328
RPA0384	n/a, "conserved unknown protein"	573	13.8246	64.4212	60.5845	51.4797	27.1383	4.31213	0.00140779	0.00526815	3.97628	0.00236185	0.00740052	3.43368	0.00879817	0.02317	2.41094	0.113771	0.200055
RPA0385	radC, "possible DNA repair protein RadC"	726	36.5027	55.348	51.0464	50.4648	40.3475	1.37661	0.433547	0.595378	1.26776	0.561106	0.68583	1.26272	0.565514	0.690377	1.34216	0.494195	0.62721
RPA0386	n/a, "Ku domain"	1101	24.7894	93.3468	84.2979	70.8762	64.3779	3.42882	0.00603761	0.0191065	3.05195	0.0028214	0.00864085	2.59847	0.0137628	0.0343149	3.15249	0.00327871	0.00944835
RPA0387	map, "putative methionine aminopeptidase"	825	424.138	481.659	516.471	480.757	397.577	1.03005	0.875045	0.93856	1.08664	0.642044	0.75355	1.02665	0.885468	0.938332	1.12134	0.563479	0.689227
RPA0388	n/a, "possible Na+/H+ antiporter"	1794	26.132	35.95	34.8891	34.421	21.4346	1.26569	0.641088	0.771481	1.21079	0.703969	0.803896	1.21243	0.699679	0.801656	0.987097	1	1
RPA0389	mepA, "putative penicillin-insensitive murein endopeptidase A"	963	102.3	72.7745	64.8607	58.9862	45.9396	0.641857	0.140908	0.259151	0.565565	0.0562484	0.115252	0.521202	0.030148	0.0674259	0.546086	0.0557955	0.111753
RPA0390	n/a, "putative diguanylate cyclase (GGDEF)/phosphodiesterase (EAL) with PAS domains"	2238	58.4346	52.7752	46.0982	32.1256	23.4571	0.815133	0.585484	0.728402	0.709612	0.350387	0.489874	0.493812	0.067558	0.132698	0.477432	0.073911	0.141147
RPA0391	n/a, "possible alkaline phosphatase"	1758	5.20235	17.8528	19.8209	18.4892	12.6167	3.43349	0.15609	0.281226	3.77809	0.100446	0.185542	3.6387	0.112588	0.201524	3.21149	0.194107	0.308289
RPA0392	argG, "argininosuccinate synthase"	1338	76.5884	174.727	208.877	215.969	153.293	2.08725	0.00575426	0.0183332	2.45552	0.000342425	0.00134186	2.57914	0.000127058	0.000514326	2.41033	0.00110523	0.0035794
RPA0393	n/a, "PA-phosphatase related phosphoesterase"	780	32.2215	89.8485	72.1453	64.4749	47.3678	2.58273	0.00854994	0.0256705	2.03191	0.0575853	0.117638	1.84796	0.106736	0.1931	1.77329	0.160505	0.264991
RPA0394	n/a, "conserved hypothetical protein"	501	31.3352	28.2378	25.7405	24.5012	21.0532	0.819522	0.703713	0.820084	0.748635	0.563167	0.68732	0.731024	0.528483	0.659112	0.80695	0.691113	0.797473
RPA0395	n/a, "Metal dependent phosphohydrolase"	594	51.6461	42.5299	55.0436	65.5803	42.8196	0.748469	0.46973	0.628651	0.95662	0.9211	0.960924	1.15948	0.681811	0.787437	0.986443	1	1
RPA0396	n/a, "Cfr family protein"	1275	42.6433	67.9734	88.1187	108.654	122.246	1.46099	0.307948	0.465514	1.86469	0.064223	0.129051	2.33902	0.00715393	0.0192942	3.48286	4.87854e-05	0.000209398
RPA0397	n/a, "conserved unknown protein"	576	58.7611	517.432	546.379	528.643	392.188	8.03233	2.02974e-20	5.60058e-19	8.35275	3.28307e-22	8.82585e-21	8.21055	1.4494e-10	1.39273e-09	8.07233	2.55475e-18	4.71179e-17
RPA0398	n/a, "putative 2, 4-dienoyl-CoA reductase (NADPH) precursor"	837	16.4332	69.9524	86.686	80.0623	51.343	4.0769	0.00127845	0.00483884	4.99434	5.47981e-05	0.000256834	4.66484	0.00013644	0.000549568	3.9071	0.00228432	0.00684108
RPA0399	n/a, "possible transposase"	1170	6.09346	20.83	24.8278	23.6595	16.9483	3.38904	0.118497	0.226167	3.90382	0.0573567	0.117254	3.80104	0.0626647	0.124994	3.61617	0.0941666	0.171447
RPA0400	n/a, "possible alcohol dehydrogenases and quinone oxidoreductases."	975	80.7291	278.736	312.229	304.148	203.071	3.15892	1.78899e-06	1.20797e-05	3.48905	6.04271e-08	4.48916e-07	3.44973	7.48983e-08	5.17806e-07	3.0154	1.39257e-05	6.55947e-05
RPA0401	n/a, "NAD binding site:Amine oxidase"	2136	10.1143	28.3295	35.4624	40.7552	29.7693	2.68013	0.120345	0.228902	3.29728	0.0368969	0.0809561	3.87425	0.0117982	0.0299935	3.72214	0.0212919	0.0489479
RPA0402	n/a, "possible transcriptional regulator, TetR family"	621	113.181	43.2652	59.8872	73.3183	114.915	0.341894	0.000781251	0.0031038	0.471307	0.0106795	0.0278562	0.583396	0.0571622	0.115852	1.21193	0.480921	0.614637
RPA0403	n/a, "conserved hypothetical protein"	375	513.505	321.461	595.734	759.22	1966.96	0.568883	0.00229971	0.00817472	1.03894	0.83139	0.901957	1.34477	0.0779657	0.149066	4.60367	2.02483e-17	3.49654e-16
RPA0404	phhB, "6-pyruvoyl-tetrahydropterin synthase/dimerization cofactor of hepatocyte nuclear factor 1 alpha (TCF1)"	303	24.9552	23.5413	29.2338	30.7973	31.4291	0.853516	0.793368	0.886478	1.05898	0.936012	0.971386	1.1129	0.850946	0.915081	1.52065	0.386116	0.522907
RPA0405	n/a, "conserved hypothetical protein"	1446	43.6265	245.002	288.001	277.626	228.167	5.16866	1.05997e-09	1.1335e-08	5.98282	2.14311e-12	2.65354e-11	5.85763	3.8033e-12	4.29059e-11	6.31513	8.08025e-12	8.42399e-11
RPA0406	n/a, "conserved unknown protein"	1446	7.37068	20.9649	25.7642	24.5142	19.4655	2.86735	0.165192	0.292962	3.512	0.0651589	0.13061	3.35751	0.077521	0.148349	3.51997	0.0758438	0.1441
RPA0407	n/a, "possible TonB-dependent receptor (outer membrane siderophore receptor)"	2277	22.4232	54.038	68.249	60.5653	50.6636	2.21077	0.0739749	0.155201	2.74707	0.0123201	0.0315474	2.48042	0.027674	0.0628194	2.73177	0.0177844	0.0417098
RPA0408	bipA, "conserved GTPase"	1824	37.6255	44.8746	46.9916	47.1771	28.8474	1.08112	0.873293	0.937359	1.12459	0.789163	0.871668	1.14317	0.755639	0.842986	0.925403	0.886456	0.936943
RPA0409	n/a, "NAD binding site:Amine oxidase"	1269	37.8511	142.398	174.864	137.693	99.7412	3.47733	6.68992e-05	0.000343921	4.22176	6.84491e-07	4.34271e-06	3.37905	6.15412e-05	0.000264517	3.21504	0.000361928	0.0012893
RPA0410	n/a, "GCN5-related N-acetyltransferase"	510	239.763	510.5	415.563	360.542	270.043	1.93986	0.000536199	0.00222855	1.55554	0.0218233	0.0518782	1.37169	0.106114	0.192126	1.35345	0.161492	0.265884
RPA0411	ppa, "inorganic pyrophosphatase"	537	456.891	365.838	425.839	462.539	268.475	0.728524	0.0872744	0.176324	0.836437	0.318628	0.45615	0.922294	0.655847	0.766313	0.709079	0.0851797	0.157914
RPA0412	CPS1, CPS, "putative Gly-X carboxypeptidase YSCS precursor"	1482	69.6326	67.5037	72.4706	69.0516	56.4899	0.882492	0.72025	0.83418	0.934005	0.84524	0.91132	0.902836	0.762116	0.847385	0.978134	0.958177	0.986865
RPA0413	n/a, "putative methylenetetrahydrofolate dehydrogenase"	888	33.3306	20.0817	23.8374	21.2992	14.7966	0.559321	0.264082	0.416385	0.647344	0.376033	0.516216	0.587774	0.282422	0.416097	0.538175	0.243901	0.368772
RPA0414	n/a, "DUF167"	339	27.4034	19.6386	16.1387	14.2253	8.35632	0.63937	0.426258	0.58926	0.531083	0.254746	0.385443	0.471526	0.182146	0.296054	0.354662	0.102078	0.183093
RPA0415	n/a, "Family of unknown function YGGT"	498	253.06	758.062	606.06	531.459	377.004	2.73272	3.51734e-08	3.08587e-07	2.1508	2.95855e-05	0.000144794	1.91727	0.00301973	0.00898984	1.78998	0.00471231	0.0130622
RNA_6	tRNA-Ala1, "tRNA-Ala"	76	6344.77	7046.98	7377.82	7067.09	6166	1.01091	0.939093	0.979067	1.04218	0.770946	0.858183	1.01406	0.921842	0.961654	1.15537	0.357033	0.493915
RPA0416	n/a, "putative enoyl-CoA hydratase"	813	14.6153	89.5648	98.7783	120.557	59.6791	5.77992	2.09985e-05	0.000118814	6.293	2.45326e-06	1.427e-05	7.7913	1.94074e-08	1.45166e-07	5.04452	0.000190655	0.000725091
RPA0417	n/a, "conserved hypothetical protein"	501	83.0815	278.581	347.756	319.016	255.285	3.06347	3.04438e-06	1.98662e-05	3.76884	3.99671e-09	3.44687e-08	3.50978	3.32835e-08	2.40318e-07	3.75191	6.89893e-08	4.61217e-07
RPA0418	n/a, "Glutamine amidotransferase class-I"	798	47.8286	45.8849	40.4009	39.3977	24.1693	0.87093	0.740656	0.847927	0.753452	0.480221	0.618588	0.7368	0.443894	0.580397	0.596091	0.234875	0.358259
RPA0419	n/a, "possible short chain dehydrogenase/reductase family member"	780	117.899	366.481	384.942	330.243	213.734	2.8436	1.68613e-06	1.14371e-05	2.93997	3.70846e-07	2.47194e-06	2.56136	1.34687e-05	6.50598e-05	2.17907	0.001203	0.00385695
RPA0420	n/a, "conserved hypothetical protein"	621	120.718	295.007	279.823	244.764	201.781	2.22096	0.000399911	0.00171144	2.07282	0.00106714	0.00368559	1.84096	0.0069852	0.0189305	2.01222	0.00396053	0.0111722
RPA0421	n/a, "possible cytochrome P450 hydroxylase superfamily proteins"	1386	53.9322	241.541	216.587	192.042	226.086	4.09554	7.41672e-08	6.23758e-07	3.61367	9.45684e-07	5.89538e-06	3.26269	8.97343e-06	4.46724e-05	5.15769	1.1156e-05	5.32215e-05
RPA0422	n/a, "possible dehydrogenase"	1002	118.729	281.607	254.675	224.449	133.417	2.16484	0.000703856	0.00282427	1.93075	0.00375134	0.0111162	1.72654	0.0178507	0.0430553	1.35776	0.246637	0.371909
RPA0423	n/a, "conserved hypothetical protein"	525	137.032	104.391	61.9057	55.2321	28.127	0.692754	0.167445	0.295827	0.400154	0.00110587	0.0038032	0.366366	0.000391031	0.00143074	0.243191	1.28928e-05	6.09548e-05
RPA0424	n/a, "transcriptional regulator, FUR family; probable iron response regulator IRR"	492	174.911	1383.47	1167.46	862.283	485.363	7.22899	1.89047e-15	3.52835e-14	6.0033	1.71733e-23	5.21136e-22	4.50541	2.18571e-16	3.49792e-15	3.42498	0.00352292	0.0100647
RPA0425	fabA, "3-hydroxydecanoyl-acyl carrier protein dehydrase"	528	333.336	65.6336	80.7972	99.5171	52.1674	0.177473	3.06251e-13	4.64835e-12	0.216005	1.20573e-11	1.37819e-10	0.270309	2.29315e-09	1.94266e-08	0.185446	2.23313e-11	2.22442e-10
RPA0426	fabB, "beta-ketoacyl-ACP synthase I"	1227	256.889	71.6014	75.7476	79.2167	40.5744	0.251684	2.14683e-08	1.93669e-07	0.263289	2.28946e-08	1.81213e-07	0.27828	5.97383e-08	4.16214e-07	0.186434	6.84702e-10	5.75085e-09
RPA0427	n/a, "enoyl-acyl carrier protein reductase"	810	70.0576	31.7023	41.2498	46.9325	29.392	0.412026	0.0201454	0.0528617	0.521406	0.0668221	0.133059	0.608441	0.14857	0.251772	0.49166	0.0634225	0.124166
RPA0428	n/a, "conserved hypothetical protein"	519	82.1426	169.163	204.931	189.212	125.19	1.87352	0.017912	0.0479442	2.23128	0.00126314	0.00427024	2.08961	0.00330622	0.00973264	1.82225	0.0304254	0.066509
RPA0429	katG, "catalase/peroxidase"	2211	2362.51	4774.48	5953.69	4911.62	5180.3	1.83221	3.7472e-05	0.000203895	2.24788	3.82059e-07	2.54289e-06	1.88397	1.33926e-05	6.47973e-05	2.65158	3.78332e-06	1.94829e-05
RPA0430	oxyR, "hydrogen peroxide-inducible transcriptional regulator OxyR, LysR family"	939	117.568	249.858	186.931	145.332	130.493	1.93108	0.00475515	0.0155093	1.4203	0.144738	0.249022	1.11788	0.662471	0.771959	1.32471	0.286287	0.417482
RPA0431	n/a, "methyl-accepting chemotaxis receptor/sensory transducer with PAS domain"	1683	715.044	461.972	213.582	126.856	46.377	0.588272	0.00219896	0.00786033	0.267834	6.16098e-13	7.9586e-12	0.161339	3.33513e-20	6.97105e-19	0.0776172	3.05908e-28	1.15458e-26
RPA0432	pnp, "polyribonucleotide nucleotidyltransferase"	2169	445.96	107.291	70.2961	65.6022	30.5946	0.2186	8.84632e-13	1.31154e-11	0.140767	3.57508e-19	7.6933e-18	0.133835	5.79502e-20	1.20005e-18	0.0807924	1.95906e-22	4.88128e-21
RPA0433	rpsO, "ribosomal protein S15"	270	2325.24	2740.05	3078.29	3519.24	3212.06	1.07414	0.629434	0.762389	1.18842	0.23734	0.366132	1.38059	0.0272989	0.062094	1.65942	0.00229918	0.00688205
RPA0434	truB, "putative tRNA pseudouridine 55 synthase"	1101	605.215	746.99	676.158	831.572	695.238	1.12365	0.491771	0.649207	1.00178	0.995963	1	1.25117	0.174231	0.286521	1.37664	0.0809264	0.151758
RPA0435	rbfA, "putative ribosome-binding factor A"	414	77.5798	74.374	179.819	152.788	147.478	0.873889	0.682567	0.803443	2.08684	0.00437811	0.0127581	1.79996	0.0262985	0.0600629	2.29684	0.00219942	0.00661749
RPA0436	infB, "putative translation initiation factor if-2"	2652	220.657	384.825	432.538	427.133	262.339	1.58912	0.0209033	0.0545623	1.75955	0.0035047	0.010493	1.76279	0.00329934	0.00971877	1.42736	0.102117	0.183128
RPA0437	n/a, "DUF448"	780	148.089	156.682	191.219	187.082	190.244	0.96163	0.882069	0.942429	1.15598	0.535941	0.666177	1.14984	0.550001	0.678289	1.53705	0.0707783	0.136124
RPA0438	nusA, "putative NusA protein, transcriptional termination factor"	1614	227.508	133.836	170.899	167.901	239.483	0.534669	0.00684452	0.0212097	0.672571	0.069775	0.138131	0.671182	0.067432	0.132494	1.26888	0.286479	0.417627
RPA0439	n/a, "DUF150"	780	120.669	66.2242	54.944	56.1245	46.9041	0.498398	0.0179487	0.048013	0.408317	0.00237473	0.00743828	0.422506	0.00311918	0.00926742	0.468491	0.013941	0.0338481
RPA0440	n/a, "conserved hypothetical protein"	1086	101.986	36.2343	35.1445	26.9889	20.9787	0.322428	0.000785594	0.00311378	0.304214	0.000309062	0.00122043	0.237378	2.44816e-05	0.000113419	0.242285	0.00010613	0.000426665
RPA0441	n/a, "conserved hypothetical protein"	849	24.5983	52.3704	61.142	61.8167	43.1631	1.95136	0.130845	0.244157	2.27233	0.0446702	0.094895	2.31062	0.0382713	0.0822819	2.15449	0.0788453	0.148541
RPA0442	n/a, "Putative methyltransferase"	798	175.883	140.187	163.481	139.304	71.2994	0.724639	0.183313	0.316679	0.833671	0.433121	0.57365	0.722512	0.165619	0.275191	0.488344	0.00754144	0.0197188
RPA0443	n/a, "possible transcriptional regulator, XRE family"	420	278.281	465.486	486.003	369.506	219.276	1.52583	0.026504	0.0667089	1.56977	0.0153088	0.0380257	1.21171	0.318506	0.455023	0.94915	0.810178	0.882924
RPA0444	lnt, "putative apolipoprotein n-acyltransferase"	1611	134.148	161.131	180.88	143.333	125.969	1.09305	0.727572	0.839181	1.21031	0.424917	0.565798	0.970744	0.913799	0.956947	1.13255	0.645781	0.761571
RPA0445	n/a, "possible HlyC/CorC family of transporters with CBS domains"	1146	118.514	100.678	95.594	74.7603	41.7067	0.770547	0.346853	0.508551	0.720513	0.227585	0.354258	0.574063	0.0469381	0.0982011	0.417862	0.00573175	0.0155036
RPA0446	n/a, "Protein of unknown function UPF0054"	573	189.146	184.861	186.073	163.729	62.3759	0.887676	0.606515	0.744433	0.878793	0.566085	0.689787	0.786284	0.289551	0.423948	0.388854	0.000522441	0.00180783
RPA0447	n/a, "possible phoH-like protein"	882	175.788	75.886	48.6638	44.4504	34.3046	0.391184	0.000379975	0.00163395	0.244687	3.05317e-07	2.05658e-06	0.227979	8.74714e-08	5.98714e-07	0.234227	1.04096e-06	5.8933e-06
RPA0448	miaB, "tRNA-i(6)A37 modification enzyme MiaB"	1392	200.158	184.773	186.363	153.916	140.722	0.838402	0.439953	0.600939	0.834163	0.415871	0.556401	0.699598	0.113773	0.203196	0.837475	0.472108	0.607452
RPA0449	n/a, "possible hydrolases/phosphatases"	660	70.5951	26.1184	28.3222	28.2776	22.5564	0.335287	0.00535372	0.0172161	0.349139	0.00529718	0.0151053	0.361065	0.00629911	0.0173195	0.374059	0.0134145	0.0327083
RPA0450	n/a, "transcriptional regulator, FUR family; probable FUR protein"	432	1343.25	1008.03	983.15	1016.69	859.437	0.684662	0.0714666	0.150936	0.657682	0.0500215	0.104429	0.691383	0.0699739	0.136767	0.764418	0.20518	0.321153
RPA0451	rimI, "putative RimI protein, peptide N-acetyltransferase"	486	163.883	75.2195	72.368	66.4941	56.5517	0.418337	0.00117968	0.00450296	0.395214	0.000427869	0.00163408	0.368283	0.000161976	0.000640034	0.407458	0.00156168	0.00487071
RPA0452	n/a, "Glycoprotease (M22) metalloprotease"	696	105.848	291.06	260.993	239.625	145.744	2.50388	6.66348e-05	0.000342956	2.20935	0.000550607	0.00203511	2.05985	0.0017865	0.00561817	1.6429	0.0561712	0.11233
RPA0453	n/a, "possible NifU-like domain (residues 119-187)"	567	234.584	303.08	376.658	423.154	622.175	1.17841	0.443698	0.603937	1.44118	0.0620952	0.125565	1.64777	0.00928716	0.0242933	3.24419	1.28068e-05	6.06121e-05
RPA0454	n/a, "conserved hypothetical protein"	549	25.0539	34.9721	32.8622	35.4779	20.3103	1.2801	0.630141	0.762618	1.16773	0.769616	0.857022	1.29833	0.59178	0.712429	0.947479	0.967948	0.993379
RPA0455	trpS, "trytophanyl-tRNA synthetase"	1053	57.5151	78.3525	82.2026	95.6373	62.7335	1.23602	0.536721	0.688815	1.28012	0.45262	0.59307	1.5163	0.180259	0.293734	1.30133	0.439481	0.575054
RPA0456	n/a, "possible mviN family virulence factors, possible efflux protein"	1557	23.357	24.5479	23.3837	24.2548	15.4842	0.94848	0.952454	0.987533	0.87519	0.830675	0.901634	0.948847	0.950642	0.980452	0.782814	0.698305	0.803186
RPA0457	n/a, "possible cabohydrate kinases"	1068	39.7828	12.1889	14.8192	19.41	9.9325	0.26799	0.0144834	0.0402242	0.333271	0.028239	0.0644886	0.443174	0.0858349	0.161489	0.297108	0.0236181	0.0536475
RPA0458	n/a, "possible fatty acid-CoA ligases."	1554	20.807	133.61	161.529	147.14	124.617	5.8988	3.28402e-07	2.4944e-06	7.02979	1.53551e-09	1.38428e-08	6.49614	1.08206e-08	8.38644e-08	7.35884	6.39223e-08	4.28625e-07
RPA0459	n/a, "possible fatty acid-CoA ligases"	492	67.037	374.773	474.849	424.649	376.579	5.08175	3.29845e-12	4.62197e-11	6.33313	4.94967e-17	9.11717e-16	5.75271	3.79307e-15	5.52651e-14	6.84002	2.6864e-09	2.10788e-08
RPA0460	n/a, "putative esterase"	1188	74.0139	419.945	618.856	658.017	707.184	5.19025	3.4055e-13	5.1602e-12	7.52836	5.81275e-22	1.53046e-20	8.13499	4.14809e-24	1.15604e-22	11.6948	1.94389e-15	2.80002e-14
RPA0461	gabD1, "succinate-semialdehyde dehydrogenase"	1494	46.5148	77.2266	100.225	95.116	98.9206	1.53857	0.222668	0.367008	1.96757	0.0350744	0.0776041	1.8891	0.0484387	0.100705	2.60643	0.00263842	0.00780445
RPA0462	n/a, "putative enoyl-CoA hydratase/isomerase superfamily"	906	16.3739	46.2544	60.6741	65.7388	57.8773	2.58593	0.0542169	0.120752	3.35768	0.00604681	0.0169956	3.72089	0.00196754	0.0061351	4.32636	0.000639759	0.00218005
RPA0463	n/a, "transcriptional regulator, TetR family"	630	6.2869	30.7588	37.1145	32.0099	18.9427	5.04329	0.0169752	0.0458899	6.02125	0.00360289	0.0107309	5.20708	0.0102376	0.026485	4.05386	0.0572877	0.113907
RPA0464	n/a, "putative long-chain fatty-acid-CoA ligase"	1626	8.01627	12.2101	16.0625	14.1356	10.1566	1.39382	0.739763	0.84723	1.84825	0.445459	0.585745	1.63673	0.562217	0.687949	1.5134	0.658269	0.770869
RPA0465	n/a, "possible transmembrane protein"	1434	70.6577	48.8301	41.5586	35.2447	20.8473	0.629551	0.192165	0.328104	0.524364	0.0678786	0.134823	0.454699	0.0285127	0.064364	0.343255	0.00810973	0.0210083
RPA0466	n/a, "conserved hypothetical protein"	684	71.5924	119.579	124.073	113.262	57.9811	1.51279	0.158047	0.283839	1.55088	0.120659	0.214783	1.43048	0.212297	0.332341	0.971698	0.93413	0.97025
RPA0467	n/a, "putative glycerate dehydrogenase"	987	83.3957	100.756	105.055	94.4816	66.4399	1.09535	0.769344	0.868755	1.1318	0.673084	0.778784	1.02958	0.933812	0.968454	0.946263	0.88123	0.932963
RPA0468	n/a, "putative ATP-binding protein of ABC transporter"	825	40.153	34.0079	36.1577	32.7185	28.054	0.771244	0.566303	0.712565	0.804272	0.619527	0.734668	0.736597	0.48351	0.617573	0.843196	0.702875	0.806468
RPA0469	AtsC, "putative sulfate ester transporter; ATP-binding component."	831	37.87	38.4118	35.0345	36.2505	24.515	0.909057	0.846829	0.923139	0.823177	0.666932	0.775079	0.860544	0.741048	0.832005	0.768778	0.582956	0.707536
RPA0470	n/a, "perplasmic binding protein of ABC transporter"	1143	118.259	204.848	252.148	244.869	200.644	1.58244	0.0577877	0.127153	1.91993	0.00414446	0.0121524	1.89203	0.00496872	0.0140177	2.03829	0.00338435	0.009706
RPA0471	n/a, "putative creatine amidohydrolase"	813	127.552	65.6565	71.5402	65.0162	52.5621	0.466969	0.00863394	0.0259018	0.497988	0.0124753	0.0319083	0.459815	0.00565406	0.0156792	0.491263	0.0172661	0.0406969
RPA0472	n/a, "OmpA-like transmembrane domain"	2211	125.722	18.7385	23.5957	20.7911	17.9917	0.134534	1.26876e-08	1.18277e-07	0.168341	7.36446e-08	5.40382e-07	0.145497	1.01603e-08	7.897e-08	0.174292	7.14419e-07	4.14428e-06
RPA0473	PA3602, "possible glutamate synthase."	1632	71.3958	29.5752	32.7652	29.1651	21.051	0.377608	0.0111275	0.0322462	0.409488	0.0148634	0.0370944	0.371387	0.0074232	0.0199184	0.347261	0.00822274	0.0212702
RPA0474	n/a, "conserved unknown protein"	951	13.3274	15.9386	20.7516	19.6907	16.2247	1.08434	0.94669	0.983713	1.37692	0.637891	0.750775	1.36412	0.647262	0.758423	1.43767	0.607466	0.727804
RPA0475	n/a, "putative oxidoreductase"	1002	51.0994	138.52	170.758	143.132	84.6337	2.48403	0.00237545	0.00841717	3.01225	7.47322e-05	0.000340459	2.57481	0.000975671	0.0032801	1.97906	0.034862	0.0744426
RNA_38	tRNA-Arg5, "tRNA-Arg"	77	372.226	2671.79	2930.9	2057.78	1307.98	6.55486	4.10159e-30	2.11955e-28	7.08102	2.64065e-33	1.34313e-31	5.05182	4.25326e-23	1.09338e-21	4.20856	6.64098e-15	9.05543e-14
RPA0476	n/a, "conserved hypothetical protein"	1332	101.208	61.8516	53.347	40.8117	24.7514	0.551767	0.0554366	0.122978	0.471941	0.0150545	0.0375188	0.362022	0.00151015	0.0048405	0.293873	0.000561769	0.00193419
RPA0477	n/a, "conserved hypothetical protein"	561	49.8062	59.9716	62.5771	73.9035	65.4292	1.09246	0.825689	0.908624	1.12152	0.762209	0.850997	1.35005	0.378338	0.516813	1.58295	0.189347	0.302178
RPA0478	n/a, "conserved hypothetical protein"	297	49.9488	69.4488	75.4382	77.8107	81.1747	1.26625	0.513391	0.669244	1.35608	0.374116	0.514611	1.42385	0.292027	0.426875	1.95056	0.0418394	0.0874424
RPA0479	fabG1, "possible 3-oxoacyl-acyl carrier protein reductase"	783	47.3652	78.5725	95.4093	107.26	72.7423	1.50867	0.240265	0.38821	1.80896	0.0668464	0.133068	2.07021	0.0191957	0.0457446	1.83964	0.0735458	0.14066
RPA0480	n/a, "possible acyl-CoA dehydrogenase"	1065	46.5214	76.9673	87.759	70.3317	36.5029	1.4959	0.253807	0.404678	1.67314	0.119986	0.21386	1.35846	0.380378	0.518255	0.912262	0.851588	0.913583
RPA0481	n/a, "putative acyl-CoA dehydrogenase"	1161	36.0378	45.9765	50.882	53.8354	31.5118	1.16504	0.733009	0.843059	1.27263	0.55637	0.681904	1.3703	0.425348	0.562811	1.04986	0.938973	0.973307
RPA0482	n/a, "probable short chain 3-hydroxyacyl-CoA dehydrogenase / enoyl-CoA hydratase"	807	30.6972	50.3819	52.9443	53.9363	33.1609	1.51551	0.33435	0.494882	1.56518	0.276311	0.410001	1.62148	0.232075	0.356481	1.30346	0.572689	0.697536
RPA0483	n/a, "unknown protein"	765	9.41354	30.226	45.7196	44.863	49.242	2.97951	0.0827091	0.169049	4.52644	0.0043985	0.0128004	4.49702	0.00433874	0.0124445	6.60723	0.000128239	0.000507116
RPA0484	paaG1, "putative enoyl-CoA hydratase"	789	12.5955	34.9569	42.7604	49.6898	36.6675	2.61359	0.0903607	0.180994	3.13301	0.0273029	0.0627345	3.71286	0.00703049	0.0190233	3.58352	0.0130795	0.0320012
RPA0485	n/a, "possible urea/short-chain amide ABC transporter"	1206	38.1564	140.965	194.854	207.566	151.18	3.40575	8.76901e-05	0.000440917	4.63857	5.41952e-08	4.05309e-07	5.01808	4.97874e-09	4.04173e-08	4.78626	1.36813e-07	8.77268e-07
RPA0486	n/a, "Staphylococcus nuclease (SNase-like)"	726	86.8924	143.037	190.101	183.485	300.448	1.50288	0.1354	0.25087	1.96126	0.00726721	0.0199852	1.92402	0.00900091	0.0236135	4.24643	0.000206487	0.000778022
RPA0487	n/a, "conserved unknown protein"	1518	41.4149	59.5984	61.9133	53.2216	31.9228	1.30837	0.491728	0.649207	1.33134	0.446138	0.586107	1.16425	0.70326	0.804625	0.926948	0.872741	0.928149
RPA0488	n/a, "possible CarD-like transcriptional regulator"	663	220.494	656.011	668.995	497.247	411.178	2.70263	1.15631e-07	9.50132e-07	2.71402	5.60956e-08	4.18473e-07	2.04716	0.000153646	0.000609542	2.26129	8.94651e-05	0.000365752
RPA0489	n/a, "ferredoxin II"	339	1120.35	954.225	1090.32	1232.24	1035.12	0.776272	0.112199	0.216223	0.873847	0.389117	0.529388	1.00333	0.987208	1	1.10297	0.560975	0.687574
RPA0490	n/a, "conserved hypothetical protein"	228	212.251	203.093	278.522	234.856	139.313	0.874754	0.549214	0.699826	1.17952	0.428517	0.569405	1.01083	0.968644	0.992724	0.7949	0.327115	0.462251
RPA0491	n/a, "possible MgpS, ATP-dependent helicase"	3282	99.1339	203.428	180.689	164.032	100.986	1.87377	0.0115082	0.0332311	1.63551	0.047845	0.100513	1.50951	0.1016	0.185949	1.22711	0.475732	0.610139
RPA0492	n/a, "conserved hypothetical protein"	1038	122.798	272.986	287.945	310.969	249.857	2.03067	0.00190598	0.00692098	2.10883	0.000741874	0.00266076	2.31435	0.00010984	0.000449715	2.46346	0.000122127	0.000485307
RPA0493	rpmB, L28, "50S ribosomal protein L28"	306	246.164	318.577	428.036	490.792	489.662	1.1823	0.412074	0.574539	1.56465	0.0194163	0.0467746	1.82479	0.00134678	0.00437801	2.38877	1.49435e-05	7.00893e-05
RPA0494	n/a, "sensor histidine kinase with PAS/PAC and Response regulator receiver domains"	3282	62.4469	75.8689	59.2769	47.7821	25.3062	1.10683	0.772994	0.871445	0.844419	0.631255	0.745121	0.696622	0.307977	0.444023	0.484655	0.0712676	0.136947
RPA0495	n/a, "conserved hypothetical protein"	1149	51.5188	13.2955	13.6044	16.0795	12.4846	0.222789	0.00206994	0.00745881	0.228021	0.00165267	0.00541137	0.285242	0.00526851	0.014738	0.284411	0.00862963	0.0221371
RPA0496	cobT2, "cobT protein"	1905	180.96	97.9151	90.2606	75.9099	38.473	0.491111	0.00494038	0.0160607	0.446281	0.0012297	0.00416821	0.380285	0.00014337	0.000574381	0.252509	2.55881e-06	1.35709e-05
RPA0497	n/a, "GCN5-related N-acetyltransferase"	411	249.682	98.7804	105.7	89.447	77.5766	0.357728	1.49301e-05	8.7467e-05	0.378992	2.40832e-05	0.000120174	0.325011	1.47007e-06	8.31833e-06	0.36909	6.91864e-05	0.00028825
RPA0498	cobS2, "cobS protein"	996	952.517	448.499	477.171	454.683	398.244	0.42798	5.78641e-07	4.23673e-06	0.448096	1.41352e-06	8.54339e-06	0.433816	5.50355e-07	3.36303e-06	0.500327	0.000186574	0.000711079
RPA0499	n/a, "DedA family"	618	21.3244	20.7758	20.8673	18.4439	12.191	0.887714	0.864825	0.933428	0.874424	0.837897	0.905883	0.779287	0.685569	0.79038	0.660661	0.524087	0.654652
RPA0500	n/a, "Heat shock protein DnaJ, N-terminal"	645	157.872	164.686	169.442	144.676	66.1592	0.949657	0.838305	0.917443	0.963353	0.882177	0.935471	0.834108	0.44905	0.585171	0.499721	0.0129424	0.0317092
RPA0501	n/a, "BolA-like protein"	270	103.753	184.49	279.823	244.018	296.896	1.62451	0.054064	0.120472	2.42597	9.88875e-05	0.000439515	2.15489	0.000906794	0.00306815	3.4562	1.02674e-07	6.70381e-07
RPA0502	n/a, "probable HlyC/CorC family of transporters with 2 CBS domains"	1362	31.7769	20.3813	20.6105	22.8533	14.1609	0.586412	0.312996	0.471053	0.59178	0.303717	0.439591	0.660108	0.40466	0.542741	0.521604	0.239689	0.363455
RPA0503	aroB, "putative 3-dehydroquinate synthase"	1146	71.7622	85.3244	102.641	99.3525	42.9163	1.08085	0.818399	0.903047	1.28319	0.402659	0.543189	1.2587	0.439223	0.576226	0.704776	0.328263	0.463652
RPA0504	aroK, "putative shikimate kinase"	612	58.3639	63.5211	84.8196	89.0302	47.5678	0.987714	0.990004	1	1.30379	0.412439	0.553111	1.38754	0.299328	0.434761	0.959907	0.938344	0.97325
RPA0505	n/a, "conserved hypothetical protein"	147	213.101	1080.06	773.599	715.324	627.733	4.62729	1.59216e-17	3.55847e-16	3.26369	8.02062e-11	8.3489e-10	3.06789	8.77488e-10	7.85787e-09	3.53237	2.67809e-10	2.36248e-09
RPA0506	n/a, "site-specific integrase/recombinase XerD"	1017	54.0279	73.0602	52.1946	45.878	24.8912	1.23209	0.55522	0.703766	0.861098	0.694323	0.797073	0.764991	0.475247	0.610154	0.55197	0.15474	0.257182
RPA0507	n/a, "possible cytochrome b561"	576	13.5025	22.0843	22.7281	22.507	13.8124	1.50386	0.542679	0.69407	1.51572	0.519168	0.652294	1.5394	0.496605	0.629706	1.2527	0.77929	0.862673
RPA0508	accA, "acetyl-CoA carboxylase carboxyltransferase alpha subunit"	963	46.8873	40.0599	38.8894	44.4185	24.8474	0.772316	0.53621	0.688554	0.731649	0.440789	0.581298	0.860688	0.710042	0.809589	0.619151	0.277563	0.407886
RPA0509	n/a, "conserved hypothetical protein"	1476	378.022	180.621	161.99	121.989	80.7304	0.434222	4.67695e-05	0.000248733	0.382306	2.29047e-06	1.3384e-05	0.292222	4.21304e-09	3.4483e-08	0.256145	5.64682e-09	4.26611e-08
RPA0510	secA, "preprotein translocase secA"	2841	461.054	309.051	381.938	417.433	478.783	0.611344	0.00891436	0.0266715	0.74264	0.0993169	0.183961	0.825584	0.28331	0.417132	1.2448	0.252237	0.378948
RPA0511	n/a, "PpiC-type peptidyl-prolyl cis-trans isomerase"	936	475.013	143.969	174.17	232.781	101.87	0.27508	7.31141e-05	0.000372445	0.328645	0.000285799	0.00114014	0.446712	0.00342665	0.0100212	0.254352	3.93867e-05	0.000171442
RPA0512	mutS, "DNA mismatch repair protein mutS"	2724	61.8354	106.642	85.3353	69.5255	34.318	1.56704	0.146215	0.267255	1.2371	0.508362	0.644505	1.02021	0.969623	0.993272	0.653523	0.27006	0.399392
RPA0513	pcaF, "putative acetyl-CoA acetyltransferase"	1209	21.0263	99.3646	110.653	124.376	72.536	4.36918	9.2624e-05	0.000463639	4.80286	1.08445e-05	5.73419e-05	5.4994	6.09154e-07	3.69708e-06	4.17262	0.000227764	0.000848894
RPA0514	FarB, "putative efflux pump protein FarB"	1563	13.4536	32.9725	36.8368	29.8516	20.0136	2.36403	0.13432	0.249392	2.61221	0.0737667	0.144689	2.14519	0.179481	0.292733	1.88439	0.318452	0.453086
RPA0515	n/a, "possible efflux pump protein FarA"	1170	24.3123	35.3602	38.5777	32.5452	24.0574	1.32587	0.579414	0.723853	1.41607	0.464886	0.604915	1.21146	0.709233	0.809079	1.20789	0.7426	0.835017
RPA0516	n/a, "transcriptional regulator, MarR family"	486	46.2309	28.987	25.9989	30.1543	26.4156	0.569702	0.199922	0.33889	0.501531	0.111834	0.201639	0.589648	0.207715	0.327037	0.686749	0.390882	0.528083
RPA0517	n/a, "transcriptional regulator, Fur family; probable zinc uptake regulator ZUR"	498	108.888	165.076	143.21	126.64	78.1844	1.37822	0.209938	0.351383	1.17517	0.533909	0.664541	1.05585	0.845191	0.910973	0.859594	0.606373	0.727176
RPA0518	n/a, "Permeases of the drug/metabolite transporter (DMT) superfamily"	924	118.464	122.036	151.056	154.673	255.765	0.939892	0.826807	0.909281	1.1475	0.591473	0.711942	1.19628	0.474135	0.609339	2.62937	3.95538e-05	0.000172086
RPA0519	gcpE, "gcpE, Essential bacterial protein, involved in density-dependent regulation of peptidoglycan biosynthesis"	1326	304.781	254.04	268.58	251.835	187.998	0.759665	0.176452	0.307023	0.789181	0.231655	0.359219	0.752373	0.151496	0.255906	0.743161	0.170203	0.27767
RPA0520	nha, "possible sodium/hydrogen antiporter"	1653	16.8162	34.8092	33.0975	29.8175	23.9557	1.95983	0.21209	0.354099	1.81886	0.263779	0.395936	1.67703	0.344388	0.481917	1.77421	0.315935	0.450221
RPA0521	n/a, "putative diguanylate cyclase (GGDEF)/phosphodiesterase (EAL)"	1710	87.3007	82.9404	48.1438	29.3363	8.63549	0.867264	0.648771	0.778071	0.496348	0.0317545	0.07112	0.304784	0.000704455	0.00243417	0.110688	6.6331e-07	3.87545e-06
RPA0522	n/a, "possible activator of photopigment and puc with BLUF domain"	444	31.952	41.1005	34.9127	24.5435	13.5748	1.16902	0.743641	0.849821	0.979766	0.991121	1	0.692811	0.455667	0.591725	0.493291	0.203425	0.319123
RPA0523	n/a, "conserved hypothetical protein"	687	34.8013	36.513	40.387	33.2741	22.0208	0.948771	0.929652	0.972512	1.03726	0.955009	0.984482	0.869625	0.770202	0.854125	0.747741	0.562711	0.688661
RPA0524	n/a, "putative geranyltranstransferase (farnesyl-diphosphate synthase)"	927	48.009	90.4772	86.7714	109.447	61.8977	1.72264	0.105765	0.20618	1.62003	0.145275	0.249519	2.0873	0.0172191	0.0417457	1.51781	0.232437	0.355776
RPA0525	n/a, "possible peptidoglycan transglycosylase"	711	58.5427	70.8954	65.0396	56.2861	46.2002	1.09579	0.803691	0.892658	0.986551	0.987522	1	0.862472	0.682232	0.787719	0.943645	0.894584	0.942901
RPA0526	rpmF, L32, "50S ribosomal protein L32"	183	275.855	80.555	110.687	184.804	79.7042	0.264921	2.88374e-08	2.55761e-07	0.360087	5.33177e-06	2.94811e-05	0.611341	0.0184306	0.0442394	0.337884	1.27753e-05	6.04951e-05
RPA0527	n/a, "conserved hypothetical protein"	633	29.8066	44.5109	50.5204	43.533	33.8972	1.35577	0.500964	0.657363	1.51649	0.320905	0.458611	1.32512	0.520762	0.652382	1.38156	0.500542	0.633377
RPA0528	n/a, "conserved hypothetical protein"	462	182.996	117.082	108.693	88.9266	58.9676	0.582535	0.0281142	0.0699919	0.530265	0.00881299	0.0236634	0.440883	0.0009581	0.00322588	0.386939	0.000499314	0.00173249
RPA0529	n/a, "putative diguanylate cyclase (GGDEF)/phosphodiesterase (EAL)"	1743	200.671	191.557	136.839	115.303	54.8432	0.868259	0.534487	0.687214	0.610675	0.0326753	0.0729268	0.52045	0.00544478	0.0151647	0.323913	3.65316e-05	0.000160341
RPA0530	n/a, "conserved unknown protein"	669	1236.82	1303.54	1354.61	1253.87	920.39	0.95753	0.782597	0.878711	0.979601	0.89869	0.947371	0.921263	0.596442	0.716692	0.882832	0.495124	0.628164
RPA0531	n/a, "beta-ketothiolase, acetoacetyl-CoA thiolase"	1179	220.5	519.498	478.679	435.954	211.847	2.13994	7.88777e-05	0.000400208	1.94168	0.000511031	0.00190774	1.79539	0.00233722	0.00714342	1.13901	0.551062	0.678773
RPA0532	n/a, "beta-ketothiolase, acetoacetyl-CoA reductase"	726	371.475	547.176	596.946	571.158	284.425	1.33916	0.107772	0.209089	1.4393	0.039132	0.0851092	1.39796	0.0582972	0.117763	0.913136	0.667836	0.777432
RPA0533	n/a, "possible transmembrane protein"	867	90.2038	176.406	179.017	157.835	67.5716	1.788	0.0251491	0.0638516	1.78419	0.0218224	0.0518782	1.5996	0.0674131	0.132486	0.88726	0.726858	0.823005
RPA0534	n/a, "conserved hypothetical protein"	522	254.807	327.044	294.588	181.406	42.3753	1.16666	0.447685	0.607607	1.03431	0.874288	0.930855	0.644682	0.0385686	0.0827488	0.194872	1.68017e-09	1.35154e-08
RPA0535	hrpB, "putative ATP-dependent helicase"	2478	10.4039	11.6581	9.77757	8.08757	6.22667	1.00004	1	1	0.849938	0.888087	0.940429	0.682046	0.693296	0.795693	0.665013	0.69357	0.799586
RPA0536	n/a, "Acyltransferase 3 family"	1053	80.8357	43.6358	30.3698	21.114	10.3029	0.485583	0.0379228	0.0896016	0.333607	0.00220741	0.00697521	0.23146	0.000108479	0.000445368	0.150257	1.22635e-05	5.81329e-05
RPA0537	n/a, "coenzyme A transferase"	1560	155.799	65.8051	60.2464	48.8981	28.7452	0.384124	0.000559357	0.00230764	0.346255	0.00010732	0.000473721	0.281632	6.32711e-06	3.22237e-05	0.216809	1.27762e-06	7.09395e-06
RPA0538	n/a, "putative Omp2b porin"	1455	4.94939	511.077	116.43	75.2399	36.2462	103.108	3.66629e-48	5.75028e-46	23.1349	5.52036e-08	4.12163e-07	15.155	5.65326e-08	3.9511e-07	9.45654	0.00021331	0.000801033
RPA0539	n/a, "transcriptional regulator, MarR family"	534	790.801	490.896	450.186	358.763	299.555	0.563029	0.000771293	0.00306733	0.508331	6.51425e-05	0.000299721	0.411481	2.56648e-07	1.66014e-06	0.453913	3.51263e-05	0.000154684
RPA0540	n/a, "hypothetical protein"	1026	28.0755	119.579	90.3965	60.98	35.0119	3.93362	6.2441e-05	0.000323045	2.92668	0.00276153	0.00848652	2.0004	0.0797957	0.151948	1.48241	0.390398	0.527588
RNA_37	tRNA-Leu5, "tRNA-Leu"	85	2354.42	1741.99	2022.9	2069.68	1806.04	0.672109	0.00818247	0.0247551	0.768258	0.0741176	0.14525	0.798942	0.128621	0.224998	0.927375	0.631774	0.748705
RPA0541	n/a, "conserved hypothetical protein"	549	44.9921	115.635	114.721	98.4483	68.5061	2.35013	0.00748948	0.023001	2.29463	0.00779377	0.0212066	2.00201	0.0302151	0.0675424	1.84192	0.0814793	0.152571
RPA0542	n/a, "conserved hypothetical protein"	1053	57.8571	121.198	111.892	92.4256	69.2014	1.90522	0.0332893	0.0802607	1.73548	0.0667433	0.132981	1.45503	0.230202	0.35415	1.43579	0.285397	0.416646
RPA0543	n/a, "unknown protein"	528	114.703	93.5533	104.605	112.446	94.6319	0.738468	0.282156	0.436717	0.812519	0.444829	0.585311	0.889171	0.663982	0.772978	0.980612	0.958604	0.987074
RPA0544	n/a, "LrgA family holin protein"	384	39.945	53.4047	61.5694	49.4175	34.217	1.20854	0.646972	0.776699	1.38221	0.391149	0.531421	1.12815	0.774177	0.857258	1.03663	0.96167	0.988524
RPA0545	n/a, "conserved hypothetical protein"	723	23.4069	41.5188	40.5381	38.3738	29.1774	1.65642	0.293912	0.449927	1.59155	0.324731	0.462675	1.51623	0.382785	0.520345	1.55511	0.382342	0.519764
RPA0546	n/a, "hypothetical protein"	465	55.5976	580.229	656.775	571.196	483.733	9.49279	4.93409e-24	1.68362e-22	10.5761	4.99241e-28	1.89373e-26	9.35265	1.04962e-24	3.029e-23	10.4529	1.43845e-23	3.95905e-22
RPA0547	n/a, "conserved hypothetical protein"	1077	15.9807	51.9909	60.1723	56.7549	41.3007	3.02104	0.0206261	0.0539172	3.43426	0.00551426	0.0156462	3.28318	0.00782304	0.0208412	3.14266	0.0165064	0.0391125
RPA0548	n/a, "Protein of unknown function UPF0118"	1161	32.8744	72.5999	66.8703	58.7442	36.3917	2.02825	0.0628415	0.1358	1.83052	0.110296	0.199468	1.63649	0.204775	0.323547	1.3352	0.520107	0.651499
RPA0549	ChrR, "sensor protein ChrR, cytochrome cycA regulator"	663	10.5359	44.1106	42.6349	37.7847	23.9998	4.0013	0.0104036	0.0304446	3.80422	0.0120265	0.0309017	3.40802	0.0248305	0.0571822	2.83632	0.0891236	0.163968
RPA0550	n/a, "RNA polymerase ECF-type sigma factor"	588	22.1674	53.073	63.3589	51.5511	59.3497	2.16942	0.0828478	0.169256	2.56238	0.0222492	0.0526778	2.10811	0.0846788	0.159726	3.23911	0.00381401	0.0107997
RPA0551	n/a, "transcriptional regulator, LysR family"	882	28.0053	37.0669	42.8301	42.2492	52.0036	1.1856	0.735789	0.845099	1.35883	0.494874	0.633077	1.34734	0.504426	0.637282	2.21684	0.0497013	0.101133
RPA0552	dctA1, "dicarboxylate transport protein"	1308	3.13821	9.40707	10.656	10.438	7.60314	2.72847	0.414367	0.57703	2.98538	0.334657	0.473217	3.0309	0.31982	0.45639	2.80924	0.398119	0.534069
RPA0553	n/a, "conserved hypothetical protein"	840	9.17316	26.2535	28.6112	32.6561	25.1852	2.72825	0.133486	0.248256	2.94895	0.0853562	0.16268	3.42134	0.0378399	0.0814522	3.45862	0.0449078	0.0929431
RPA0554	n/a, "putative ureidoglycolate hydrolase"	513	4.3517	10.3125	10.4108	10.9874	6.93189	2.27434	0.462146	0.621344	2.12491	0.49774	0.635267	2.38352	0.402638	0.540759	1.9751	0.586306	0.710831
RPA0555	n/a, "possible methyltransferase"	597	12.1832	38.1343	32.2929	30.4224	17.2639	2.96444	0.0507146	0.114261	2.45062	0.117258	0.210233	2.37293	0.132359	0.230188	1.79024	0.393587	0.53022
RPA0556	n/a, "HNH endonuclease:HNH nuclease"	558	583.981	486.506	463.739	342.996	235.796	0.756594	0.112304	0.216332	0.710265	0.0485576	0.101777	0.533163	0.000401179	0.00146368	0.491861	0.000308519	0.00111774
RPA0557	cysK, "cysteine synthase, cytosolic O-acetylserine(thiol)lyase"	999	246.245	117.813	135.413	158.608	136.472	0.434214	0.000326835	0.00142881	0.49104	0.00140861	0.00470693	0.583811	0.01313	0.0329577	0.657543	0.0747547	0.142394
RPA0558	purC1, "putative phosphoribosylaminoimidazole-succinocarboxamide synthase"	918	75.8574	30.6274	32.3528	34.9981	28.1664	0.361333	0.00675873	0.0210094	0.379408	0.00728074	0.0200053	0.415433	0.0129662	0.032583	0.437378	0.0276977	0.0614431
RPA0559	n/a, "putative pirin"	918	25.1812	72.7806	86.4159	94.1469	82.07	2.63632	0.0147858	0.0409116	3.07803	0.00232176	0.00729532	3.39928	0.000605095	0.00212365	3.88145	0.000195631	0.000741807
RPA0560	MLYCD, MCD, "malonyl-CoA decarboxylase"	1431	38.1456	114.688	125.802	117.772	102.854	2.76385	0.00201521	0.00729095	2.98239	0.000490794	0.00183986	2.83617	0.000946746	0.00319246	3.28344	0.000244108	0.000904133
RPA0561	n/a, "hypothetical protein"	606	11.6458	25.3069	30.631	29.5572	23.5718	2.06656	0.259664	0.411595	2.44208	0.128078	0.225566	2.3988	0.135153	0.233779	2.48762	0.12901	0.221794
RPA0562	n/a, "MmgE/PrpD family"	1365	82.1429	172.185	150.017	155.997	83.4097	1.91884	0.0137431	0.0385513	1.64172	0.0623525	0.126028	1.73491	0.0350358	0.0762418	1.21214	0.523872	0.654474
RPA0563	n/a, "conserved hypothetical protein"	1158	18.4698	26.487	23.1728	22.823	14.5215	1.31391	0.649601	0.77875	1.14326	0.841957	0.908499	1.13685	0.849924	0.914533	0.933261	0.952881	0.982992
RPA0564	n/a, "conserved hypothetical protein"	462	69.9872	19.042	19.4548	16.2671	17.2206	0.243663	0.000717988	0.00287839	0.246304	0.000515822	0.00192161	0.204251	0.000120029	0.00048764	0.297529	0.0034596	0.00990797
RPA0565	n/a, "putative polyhydroxybutyrate depolymerase"	1188	38.6133	60.9929	55.5918	51.3994	35.0066	1.42868	0.360348	0.521702	1.27822	0.532568	0.663449	1.20435	0.644304	0.756205	1.0781	0.884082	0.935097
RPA0566	n/a, "conserved unknown protein"	420	124.481	353.537	257.889	254.986	276.678	2.59591	0.0154346	0.0422654	1.86679	0.00556648	0.0157893	1.87433	0.0050357	0.0141798	2.6708	1.95631e-05	9.02021e-05
RPA0567	n/a, "probable transcriptional regulator, AraC family"	978	310.292	225.307	217.504	193.84	108.342	0.660375	0.043819	0.100861	0.628508	0.0216814	0.0516339	0.568102	0.00556505	0.0154612	0.414854	0.000162924	0.000628442
RPA0568	n/a, "probable hydrolase"	666	160.571	404.847	350.398	330.161	175.477	2.29849	5.7042e-05	0.000297666	1.95726	0.00117314	0.00400532	1.87227	0.00251748	0.00764215	1.3014	0.26522	0.393758
RPA0569	n/a, "conserved hypothetical protein"	1119	15.2522	24.1167	31.8963	32.6853	32.0482	1.4551	0.550718	0.700924	1.87829	0.248385	0.37865	1.93915	0.216578	0.337722	2.53732	0.0740283	0.141326
RPA0570	n/a, "conserved hypothetical protein"	480	51.1596	76.779	85.349	97.0736	119.289	1.37715	0.358698	0.520102	1.5058	0.213329	0.337585	1.73718	0.0794232	0.151465	2.81619	0.000563002	0.00193769
RPA0571	regR, "two-component transcriptional regulator RegR, Fis family"	555	483.724	955.246	1192.66	1492.58	2650.46	1.79425	0.000529474	0.0022062	2.20453	1.79157e-06	1.06143e-05	2.80234	1.92064e-10	1.82013e-09	6.62541	8.97431e-22	2.1464e-20
RPA0572	regS, "two component sensor histidine kinase, RegS"	1323	58.9499	195.354	190.421	168.618	99.5881	3.03092	4.19906e-05	0.00022587	2.90637	5.95556e-05	0.000276669	2.61093	0.000387072	0.001418	2.03327	0.0203758	0.0470961
RPA0573	n/a, "putative ABC transporter (ATP-binding protein)"	798	21.9289	58.25	54.7657	54.6231	41.0123	2.45217	0.0393124	0.0922206	2.24855	0.060943	0.123626	2.30536	0.0498702	0.103119	2.26938	0.0707689	0.136124
RPA0574	n/a, "possible ABC transporter"	831	32.7571	42.6321	38.8749	42.0536	35.0319	1.17501	0.729948	0.840963	1.06006	0.916898	0.958551	1.16125	0.741648	0.83247	1.25803	0.61706	0.735196
RPA0575	n/a, "putative intracellular PHB depolymerase"	1329	512.223	330.709	302.132	248.816	149.932	0.585853	0.0037806	0.0126919	0.527632	0.000476543	0.00179682	0.441205	1.07633e-05	5.29638e-05	0.347117	5.92486e-07	3.4867e-06
RPA0576	n/a, "putative metal-dependent hydrolase"	834	100.594	150.101	132.527	101.226	68.005	1.35943	0.246062	0.395149	1.18144	0.533322	0.664112	0.91358	0.753758	0.842153	0.804844	0.479638	0.613666
RPA0577	n/a, "possible penicillin-binding protein"	1947	45.309	43.3525	34.1211	28.8212	20.1836	0.878855	0.765385	0.866255	0.673555	0.345394	0.484195	0.582152	0.202973	0.32138	0.526737	0.163774	0.269293
RPA0578	n/a, "unknown protein"	255	57.3284	76.2253	79.4345	82.7674	68.5449	1.21455	0.574981	0.720439	1.24319	0.513128	0.647425	1.31992	0.391942	0.529972	1.46034	0.263494	0.391585
RPA0579	n/a, "hypothetical protein"	213	322.202	542.511	831.417	746.245	661.013	1.53524	0.0200414	0.0526353	2.31702	1.36081e-06	8.24223e-06	2.11171	1.93085e-05	9.11044e-05	2.43304	2.13947e-05	9.78402e-05
RPA0580	n/a, "possible branched-chain amino acid binding protein, ABC transport system"	1221	35.3875	555.325	563.83	606.739	670.843	14.418	2.17399e-29	1.09188e-27	14.4018	1.58372e-30	6.75118e-29	15.7455	1.78215e-33	9.0586e-32	22.9782	2.93298e-39	2.11577e-37
RPA0581	n/a, "hypothetical protein"	363	45.43	110.696	112.679	116.63	97.631	2.22301	0.0132378	0.0374631	2.22817	0.0104268	0.0273085	2.34385	0.00550656	0.0153177	2.59283	0.00290269	0.00847132
RPA0582	n/a, "conserved unknown protein"	429	12.9255	75.5146	96.71	125.402	153.982	5.45513	0.000122554	0.000597725	6.87522	1.47358e-06	8.87719e-06	9.09699	1.95315e-09	1.66726e-08	14.7734	5.35067e-15	7.36335e-14
RPA0583	n/a, "sensor histidine kinase with PAS/PAC and Response regulator receiver domains"	2742	18.2266	14.9363	16.3184	14.6635	10.9906	0.753381	0.691768	0.811539	0.81825	0.776567	0.862307	0.727355	0.640331	0.753637	0.7207	0.655361	0.769722
RPA0584	n/a, "transcriptional accessory protein"	2337	47.3311	63.3842	64.2394	54.2938	30.1232	1.20891	0.616844	0.753358	1.2098	0.605001	0.72383	1.04492	0.92495	0.963218	0.754034	0.509766	0.64106
RPA0585	n/a, "chromate transporter"	1155	11.597	15.2336	13.0262	10.5736	8.40158	1.23971	0.804522	0.893247	1.01732	1	1	0.826778	0.848994	0.91379	0.87045	0.918231	0.959642
RPA0586	n/a, "putative PAN2 protein ; short shain alcohol dehydrogenase"	894	19.3325	19.415	21.4918	22.3472	19.9559	0.908809	0.908163	0.960031	1.01606	1	1	1.08176	0.922071	0.961654	1.26471	0.703005	0.806485
RPA0587	n/a, "putative cationic amino acid transporter"	1482	14.5776	26.9133	22.9849	20.3267	18.1386	1.72064	0.370588	0.53239	1.43921	0.566312	0.689839	1.26601	0.731059	0.824246	1.50236	0.533171	0.66276
RPA0588	n/a, "transcriptional regulator, TetR family"	681	16.285	25.8367	21.2322	25.3823	12.9218	1.49518	0.508246	0.664675	1.18457	0.810277	0.886423	1.43775	0.541484	0.670188	0.962194	1	1
RPA0589	n/a, "possible acyl-CoA dehydrogenase"	1668	4.18784	15.2881	16.0876	14.5682	12.3941	3.76622	0.171095	0.300335	4.09237	0.119039	0.21276	3.63607	0.169063	0.279472	4.12631	0.130235	0.223386
RPA0590	prc, "putative carboxyl-terminal protease"	1341	157.023	64.2734	66.2483	75.6115	62.2049	0.368868	0.000332803	0.00145206	0.377607	0.000295909	0.00117471	0.435841	0.00153548	0.00491288	0.47051	0.00748677	0.0196218
RPA0591	glnD, "Protein PII uridylyltransferase"	2850	164.393	233.533	218.43	205.706	134.841	1.29179	0.256841	0.408206	1.18685	0.444877	0.585311	1.13645	0.571274	0.695796	0.979478	0.951329	0.98173
RPA0592	argJ, "putative glutamate N-acetyltransferase/amino-acid acetyltransferase"	1242	59.0256	190.96	140.016	116.129	39.8418	2.96082	6.61637e-05	0.000340924	2.13419	0.00771691	0.0210423	1.79525	0.0468247	0.0979975	0.810596	0.587594	0.712103
RPA0593	n/a, "hypothetical protein"	498	57.4084	86.1786	89.5881	80.989	68.3811	1.36345	0.349574	0.511	1.4057	0.285837	0.42065	1.28483	0.442664	0.579551	1.44095	0.285079	0.416334
RPA0594	mutT, "putative mutator protein mutT"	402	40.4852	9.01977	8.42493	10.1264	7.19668	0.193041	0.00340428	0.01155	0.179204	0.00174064	0.00566214	0.216011	0.00377452	0.0109491	0.1922	0.00460945	0.0128207
RPA0595	n/a, "conserved hypothetical protein"	825	15.7121	7.20506	8.44732	7.0599	5.33318	0.424461	0.298245	0.454692	0.476964	0.342704	0.481624	0.394157	0.242874	0.369285	0.40139	0.28291	0.41404
RPA0596	n/a, "conserved hypothetical protein"	300	24.2446	42.0055	36.2564	30.479	19.488	1.57152	0.340196	0.500985	1.34126	0.546921	0.674888	1.13754	0.818105	0.89047	0.939366	0.961561	0.988524
RPA0597	n/a, "possible competence protein F (COMF)"	816	17.6504	32.9261	35.7583	30.1628	22.7498	1.73819	0.310674	0.468526	1.86645	0.223657	0.34942	1.57763	0.399971	0.537742	1.55449	0.444576	0.580151
RPA0598	n/a, "putative glutaredoxin"	276	152.898	211.277	271.616	248.017	270.788	1.25491	0.328673	0.488502	1.59048	0.0323931	0.0723511	1.47576	0.0752505	0.144835	2.14963	0.000745999	0.00250477
RPA0599	n/a, "possible nitrilase"	876	110.076	59.3739	72.6406	64.2725	46.0986	0.485679	0.0182751	0.0487555	0.588213	0.0657278	0.131573	0.527242	0.0280866	0.0635947	0.492193	0.0260331	0.0583331
RPA0600	n/a, "conserved hypothetical protein"	495	87.5801	43.1103	45.7892	37.7034	24.8395	0.444198	0.0174985	0.0470203	0.463023	0.0191892	0.0463024	0.38672	0.00476326	0.0135148	0.340054	0.00330375	0.00950534
RPA0601	n/a, "probable DMT superfamily transporter"	438	60.0113	80.8843	92.1949	85.935	82.2894	1.22997	0.539324	0.691065	1.38436	0.301416	0.437321	1.30649	0.400164	0.537922	1.67932	0.10888	0.193057
RPA0602	n/a, "Permeases of the drug/metabolite transporter (DMT) superfamily"	900	40.2476	36.0613	40.1642	35.8372	35.4267	0.817108	0.656414	0.783729	0.905997	0.830617	0.901634	0.817279	0.643364	0.756014	1.04793	0.93248	0.969437
RPA0603	ubiG, "putative 3-demethylubiquinone-9 3-methyltransferase"	783	152.58	296.222	225.173	187.325	116.465	1.76735	0.00914903	0.0272641	1.32505	0.209941	0.333522	1.11905	0.630933	0.746505	0.919144	0.743345	0.835644
RPA0604	lysC, "putative aspartokinase, alpha and beta subunits"	1254	94.2953	114.333	122.108	147.78	85.2174	1.10366	0.736362	0.845099	1.1686	0.57402	0.697424	1.43493	0.163778	0.272866	1.08448	0.791024	0.870642
RPA0605	ptsP, "nitrogen regulatory protein PTSI(NTR)"	2403	155.954	182.234	221.441	185.304	136.346	1.06766	0.790408	0.884242	1.27625	0.277821	0.411764	1.08233	0.7372	0.829142	1.04202	0.864856	0.922946
RPA0606	prfA, "peptide chain release factor 1"	1086	44.0304	20.9086	24.1093	22.7791	13.3753	0.417996	0.0652811	0.139943	0.49391	0.112403	0.202502	0.459772	0.0820577	0.155659	0.358467	0.0396208	0.0835081
RPA0607	hemK, "putative protoporphyrinogen oxidase, hemK protein"	870	26.3222	30.9507	27.9241	26.9949	24.8709	1.08723	0.892624	0.949555	0.947826	0.942897	0.976133	0.945423	0.938096	0.971208	1.16272	0.799825	0.876555
RPA0608	n/a, "conserved unknown protein"	696	225.042	27.5004	64.5697	104.65	83.3939	0.10935	1.71055e-14	2.92395e-13	0.254991	4.96641e-08	3.74237e-07	0.421172	0.000206343	0.000798072	0.440073	0.00119665	0.00384052
RPA0609	n/a, "conserved hypothetical protein"	780	111.252	418.76	363.566	304.469	225.634	3.42412	1.06527e-08	1.00037e-07	2.93035	6.04156e-07	3.88256e-06	2.48987	3.47416e-05	0.000156652	2.43954	0.000212543	0.000798823
RPA0610	n/a, "putative glyoxalase II"	768	203.288	238.541	179.789	150.536	94.4892	1.06804	0.768235	0.868234	0.789008	0.287072	0.42205	0.671546	0.0782203	0.149457	0.553361	0.018986	0.0441919
RPA0611	n/a, "conserved unknown protein"	438	23.8401	28.4995	28.8481	26.3095	11.9719	1.08362	0.905208	0.9577	1.08526	0.898371	0.94718	0.985976	1	1	0.587668	0.395601	0.531569
RPA0612	n/a, "possible sugar kinase"	939	66.7218	81.9778	67.8363	60.694	45.3807	1.12293	0.732105	0.842345	0.908502	0.783416	0.867533	0.826741	0.575166	0.698444	0.817508	0.585175	0.70994
RPA0613	n/a, "NUDIX hydrolase"	933	60.2043	43.0682	29.7384	20.6747	15.6333	0.644023	0.244899	0.393635	0.440247	0.0354238	0.0782224	0.302954	0.00382408	0.0110787	0.309537	0.00781403	0.0203247
RPA0614	n/a, "conserved unknown protein"	498	106.719	79.6138	71.6705	52.8189	44.9016	0.681998	0.192626	0.328766	0.599978	0.0786496	0.15187	0.450284	0.00840938	0.0222115	0.514376	0.03469	0.0741285
RNA_60	ffs, "signal recognition particle 4.5 S RNA"	103	5940.77	4712.64	4412.48	4064.14	3882	0.721702	0.0234425	0.060223	0.665121	0.00428037	0.0125058	0.622394	0.000947964	0.00319443	0.786615	0.138153	0.234404
RPA0615	dnaX, "possible DNA polymerase III tau subunit"	1872	131.756	54.7423	48.3613	50.3835	32.7762	0.373432	0.000892194	0.00349221	0.32678	0.000140963	0.000605808	0.345676	0.000247256	0.000946087	0.292107	0.000125793	0.000498324
RPA0616	n/a, "Uncharacterized BCR"	321	115.76	166.844	148.118	139.499	96.8861	1.31625	0.277995	0.432371	1.15165	0.581174	0.70316	1.09955	0.717276	0.814412	1.0048	1	1
RPA0617	recR, "putative recombination protein recR"	603	136.862	91.3807	114.709	112.793	87.3597	0.605997	0.0649154	0.139338	0.747369	0.255611	0.38633	0.749425	0.257312	0.387266	0.764516	0.33217	0.467915
RPA0618	n/a, "unknown protein"	429	68.3206	48.3571	58.4511	54.1609	32.7352	0.64186	0.215228	0.35778	0.762847	0.425453	0.566174	0.715131	0.323334	0.459645	0.576561	0.138932	0.235379
RPA0619	ampG, "putative MFS transporter and signal transducer AmpG"	1299	78.2226	104.698	84.7358	71.8368	43.0118	1.21239	0.5235	0.678176	0.969605	0.933556	0.969624	0.833145	0.563623	0.688821	0.654691	0.222121	0.342978
RPA0620	n/a, "Uncharacterized BCR:Protein of unknown function DUF195"	1233	62.0847	66.866	56.3097	36.4188	25.5167	0.983298	0.97794	1	0.807593	0.545397	0.673805	0.524658	0.0831686	0.157433	0.489257	0.0749709	0.142654
RPA0621	def, "putative N-formylmethionylaminoacyl-tRNA deformylase"	528	239.363	1015.8	911.22	891.384	481.493	3.87826	6.94032e-11	8.45319e-10	3.42554	3.92263e-12	4.73254e-11	3.40641	4.84307e-12	5.38882e-11	2.41044	1.30989e-05	6.1831e-05
RPA0622	fmt, "putative methionyl-tRNA formyltransferase"	933	39.7503	30.8995	48.2376	54.2375	26.8738	0.711392	0.457269	0.617031	1.09049	0.847642	0.912284	1.2476	0.573826	0.697384	0.813258	0.667507	0.777432
RPA0623	truA, "putative tRNA-pseudouridine synthase"	747	19.2807	20.6892	19.8794	23.0559	15.9758	0.982998	1	1	0.942575	0.954867	0.984482	1.10601	0.888337	0.940369	1.00419	1	1
RPA0624	dapE, "putative succinyl-diaminopimelate desuccinylase"	1164	70.9	26.6569	32.1739	31.0989	18.1231	0.335263	0.00535304	0.0172161	0.399804	0.0129965	0.0330902	0.393398	0.0111447	0.0285429	0.299318	0.00331974	0.00953599
RPA0625	n/a, "conserved hypothetical protein"	474	55.4535	67.8439	69.8031	66.592	34.5866	1.12578	0.748317	0.853984	1.13339	0.72595	0.82182	1.10198	0.791497	0.870511	0.751583	0.470135	0.605964
RPA0626	dapD, "2,3,4,5-tetrahydropyridine-2-carboxylate N-succinyltransferase"	846	59.5006	184.508	147.046	147.243	62.6232	2.85921	0.000126761	0.000615892	2.24109	0.00413576	0.0121348	2.27787	0.00315778	0.00936656	1.26678	0.484301	0.61772
RPA0627	n/a, "putative haloacid dehalogenase superfamily hydrolase"	702	41.5463	33.1079	38.1324	37.6483	52.7167	0.720514	0.463598	0.622448	0.819151	0.6421	0.75355	0.820666	0.643941	0.756195	1.54936	0.255716	0.383146
RPA0628	n/a, "conserved unknown protein"	1122	27.1495	13.8274	16.9504	12.894	11.6032	0.463038	0.196431	0.334176	0.557248	0.29468	0.430199	0.428965	0.143263	0.24482	0.49993	0.247242	0.372759
RPA0629	argB, "putative acetylglutamate kinase"	897	88.3912	54.2729	52.5697	52.7836	49.1181	0.555814	0.0737502	0.154816	0.532103	0.0490108	0.10263	0.540773	0.0528636	0.108294	0.668661	0.218187	0.337953
RPA0630	n/a, "DUF423"	369	19.3207	10.954	11.826	14.5963	20.0907	0.516232	0.351453	0.512643	0.531886	0.35465	0.49406	0.688563	0.570262	0.695017	1.30799	0.667142	0.777432
RPA0631	n/a, "possible GTPases"	651	74.1153	66.5638	82.8397	94.9524	161.744	0.816609	0.546058	0.696797	0.999473	1	1	1.16939	0.606058	0.725518	2.66852	0.000275492	0.0010083
RPA0632	n/a, "60 kDa inner membrane protein"	1869	125.61	35.8114	43.6647	54.9881	32.6998	0.255547	2.15391e-05	0.000121565	0.312767	0.000120477	0.000526359	0.39825	0.00147232	0.00473723	0.308237	0.000297063	0.00108101
RPA0633	rnpA, "probable ribonuclease p protein component (protein c5)"	342	101.493	98.722	86.4607	104.747	69.0839	0.886899	0.682043	0.803038	0.762385	0.343161	0.482106	0.940882	0.834545	0.903089	0.812461	0.503459	0.63572
RPA0634	rpmH, L34, "possible ribosomal protein L34"	135	1894.76	1729.98	2333.14	3491.4	2502.86	0.833295	0.340913	0.501624	1.10672	0.536777	0.666651	1.68279	0.000491479	0.00176033	1.57232	0.0196416	0.0455401
RPA0635	n/a, "sensor histidine kinase"	1479	126.012	82.471	68.9184	68.8952	61.0057	0.594001	0.0637311	0.137357	0.488297	0.0108706	0.0282643	0.496182	0.01205	0.0305815	0.580541	0.063089	0.123594
RNA_7	tRNA-Arg1, "tRNA-Arg"	77	4304.92	5485.63	6146.02	8054.63	7544.98	1.1563	0.313205	0.471151	1.27549	0.0873942	0.166034	1.69827	0.00021116	0.00081459	2.09723	6.34033e-06	3.13859e-05
RPA0636	n/a, "hypothetical protein"	510	3.24767	21.9119	27.3296	20.7533	10.1635	7.81948	0.0195149	0.0515707	9.49581	0.00451565	0.0131007	7.46305	0.0193738	0.0460381	4.79567	0.14223	0.239685
RPA0637	n/a, "hypothetical protein"	1329	1.51722	8.45335	10.8797	8.52949	6.16781	7.27961	0.209384	0.350543	9.40675	0.0970463	0.180854	7.27417	0.18803	0.303029	6.5367	0.256551	0.384037
RPA0638	n/a, "conserved hypothetical protein"	2403	3.77599	8.90514	10.6519	9.69525	7.34904	2.57751	0.454554	0.614968	2.98332	0.334789	0.473241	2.87905	0.354251	0.49256	2.80924	0.398119	0.534069
RPA0639	sigE, "RNA polymerase ECF-type sigma factor"	699	11.2296	22.7903	26.4625	19.7113	14.6585	1.90455	0.344077	0.505265	2.21633	0.200365	0.321849	1.68958	0.444642	0.58112	1.59547	0.526925	0.657391
RPA0640	fliC, "putative flagellin"	825	8.46705	21.6152	25.7367	23.533	16.2187	2.38603	0.23051	0.376326	2.85242	0.110263	0.199449	2.61369	0.152319	0.256763	2.33621	0.251563	0.378293
RPA0641	fliD, "possible flagellar hook-associated protein 2 (FliD, filament cap protein)"	1716	10.7013	19.2251	20.344	17.8103	13.628	1.64472	0.492439	0.649898	1.66136	0.465543	0.605571	1.51558	0.565332	0.690278	1.47459	0.609331	0.728304
RPA0642	n/a, "conserved hypothetical protein"	393	12.4604	21.6289	27.6766	25.4975	22.5446	1.59097	0.496197	0.653554	2.01117	0.242938	0.37233	1.89447	0.293094	0.427924	2.1978	0.193017	0.306994
RPA0643	n/a, "conserved hypothetical protein"	396	58.5565	169.619	180.756	125.256	97.1052	2.64849	0.00049626	0.00208387	2.78311	0.000141467	0.000607684	1.95303	0.0209375	0.0492266	2.0024	0.0245677	0.0554664
RPA0644	flgD, "possible basal-body rod modification protein flgD"	798	2.70728	5.88459	6.44783	8.08358	5.74021	1.81802	0.746466	0.85243	1.96831	0.681233	0.785774	2.72907	0.448284	0.584438	2.63875	0.496051	0.628852
RPA0645	flgE, "possible flagellar hook protein FlgE"	1266	9.32877	17.3254	24.7457	25.3283	18.9481	1.71735	0.486661	0.643887	2.38491	0.185458	0.303013	2.47473	0.158526	0.265774	2.47723	0.181252	0.291495
RPA0646	n/a, "conserved hypothetical protein"	258	3.90771	2.76473	4.79648	4.36941	5.3731	0.521347	0.777829	0.87525	1.15182	0.991698	1	1.03961	1	1	1.72059	0.720359	0.817821
RPA0647	n/a, "hypothetical protein"	462	4.36446	14.4101	27.6314	23.045	14.0896	3.18408	0.227828	0.373243	6.14246	0.0118564	0.030517	5.11062	0.0328527	0.0724607	4.0536	0.108893	0.193057
RPA0648	flgK1, "possible flagellar hook-associated protein 1 (HAP1, FlgK protein)"	1764	12.6554	39.2235	44.9716	44.0598	31.0586	2.83639	0.0540382	0.120444	3.18365	0.0216325	0.0515311	3.16457	0.0216146	0.0506058	2.9357	0.0463955	0.0954497
RPA0649	flgL, "possible flagellin and hook associated protein."	912	2.9216	7.43022	8.64131	8.99593	8.1949	2.54586	0.517733	0.673241	2.86319	0.419039	0.559595	3.09079	0.36317	0.502117	3.85064	0.253111	0.379943
RPA0650	badK, "cyclohex-1-ene-1-carboxyl-CoA hydratase"	777	4.5414	9.02719	13.831	12.4934	8.45517	1.93177	0.589918	0.731771	3.01724	0.242411	0.371841	2.72532	0.305064	0.44101	2.39216	0.423592	0.559856
RPA0651	aliA, "cyclohexanecarboxylate-CoA ligase"	1644	6.30776	17.1745	20.5219	19.0094	14.8847	2.49981	0.273632	0.427485	2.98229	0.147325	0.251882	2.80374	0.177959	0.290621	2.90484	0.178958	0.288845
RPA0652	aliB, "cyclohexanecarboxyl-CoA dehydrogenase"	1152	2.18791	7.94621	7.63256	8.64399	5.5982	3.41109	0.394793	0.55724	3.12721	0.430533	0.570983	3.63168	0.331085	0.467543	3.00594	0.479205	0.61332
RPA0653	badI, "2-ketocyclohexanecarboxyl-CoA hydrolase"	783	12.876	26.7981	27.8658	28.3946	21.3223	1.89102	0.305228	0.462812	1.93259	0.268083	0.400601	2.03652	0.219423	0.34091	2.0179	0.251679	0.378293
RPA0654	badH, "2-hydroxycyclohexanecarboxyl-CoA dehydrogenase"	768	5.62606	9.98436	11.1096	10.8458	6.19987	1.72721	0.626855	0.760569	1.87959	0.539198	0.668823	1.81783	0.56451	0.689623	1.44399	0.788216	0.869049
RPA0655	badR, "Benzoate anaerobic degradation transcriptional regulator BadR, MarR family"	528	6.81947	9.45665	9.99172	10.3194	8.44724	1.25834	0.859435	0.930488	1.30746	0.817206	0.891972	1.39827	0.750549	0.839973	1.48149	0.716004	0.81567
RPA0656	badC, "putative alcohol dehydrogenase"	1020	9.3194	17.9491	23.3068	22.4725	17.1953	1.87238	0.417205	0.579675	2.42083	0.189286	0.3082	2.353	0.204812	0.323547	2.40754	0.213367	0.331348
RPA0657	badD, "benzoyl-CoA reductase subunit"	1185	8.44716	16.6036	20.0066	19.3962	18.5649	1.81686	0.461144	0.620597	2.18078	0.281655	0.415588	2.16009	0.285642	0.419562	2.7098	0.153476	0.255507
RPA0658	badE, "benzoyl-CoA reductase subunit"	1311	10.1072	11.97	17.0901	19.0607	20.8263	1.09996	0.95189	0.987456	1.55426	0.563433	0.687548	1.77087	0.421193	0.559298	2.59539	0.140397	0.237356
RPA0659	badF, "benzoyl-CoA reductase subunit"	1314	5.6997	10.495	14.7214	13.7744	17.1092	1.81802	0.582868	0.72706	2.5956	0.2802	0.413935	2.45631	0.3162	0.452523	3.94678	0.0774001	0.146342
RPA0660	badG, "benzoyl-CoA reductase subunit"	834	5.09449	11.9026	18.3523	17.8723	16.9109	2.3231	0.411045	0.57373	3.58081	0.122488	0.217088	3.53509	0.124641	0.219065	4.40692	0.0614869	0.121055
RPA0661	badA, "benzoate-CoA ligase"	1575	9.87615	146.812	190.597	199.575	158.162	14.0199	3.5937e-12	5.01212e-11	17.8928	9.26401e-17	1.65863e-15	19.0423	4.24724e-18	7.70707e-17	19.6906	5.7925e-17	9.61297e-16
RPA0662	badB, "ferredoxin"	246	18.1498	120.817	173.154	184.575	153.376	6.06029	7.66898e-07	5.46736e-06	8.57313	3.06263e-11	3.35988e-10	9.31926	1.39107e-12	1.64827e-11	10.0578	1.90841e-12	2.1075e-11
RPA0663	badM, "putative transcriptional regulator, badM"	471	31.4964	121.155	132.752	119.007	73.8366	3.60574	0.000129385	0.00062728	3.88837	2.11238e-05	0.000106296	3.53509	0.000102943	0.000425371	2.87367	0.00365675	0.0103939
RPA0664	badL, "possible acetyltransferase"	480	60.1613	59.8133	69.3376	79.329	59.0165	0.909323	0.80204	0.892227	1.03705	0.928716	0.965798	1.19939	0.579372	0.701931	1.16595	0.657416	0.770869
RPA0665	hbaH, "putative ABC transporter subunit, ATP-binding component"	723	8.46633	40.45	46.844	40.626	28.6772	4.48852	0.00991507	0.0292351	5.14611	0.00236113	0.00740052	4.60182	0.00587011	0.0162228	4.19121	0.0164253	0.0389616
RPA0666	hbaG, "putative ABC transporter subunit, membrane spanning domain + ATP-binding component"	1788	5.51782	25.665	30.4529	33.2406	27.2034	4.63686	0.0366336	0.0869866	5.36751	0.0126008	0.0322017	5.91008	0.00597884	0.016493	6.38665	0.00489172	0.0134884
RPA0667	hbaF, "putative membrane spanning subunit of ABC transporter"	861	4.85109	14.0147	19.668	27.2043	24.5009	2.72681	0.293436	0.44935	3.87824	0.0907745	0.171329	5.35575	0.0175716	0.0424623	6.41038	0.0073617	0.019369
RPA0668	hbaE, "putative ABC transporter subunit, substrate-binding component"	1179	21.3781	179.334	305.051	475.156	457.179	7.74965	1.71288e-10	1.99911e-09	12.9897	2.42713e-20	5.68788e-19	20.5381	9.77862e-33	4.75432e-31	26.0471	7.62854e-35	4.16081e-33
RPA0669	hbaA, "4-hydroxybenzoate-CoA ligase"	1620	6.84573	28.1431	36.9077	39.8578	32.108	3.84636	0.0484799	0.109891	5.02677	0.00734107	0.0201463	5.52669	0.00314743	0.00933894	5.81393	0.00309393	0.00897962
RPA0670	hbaB, "4-hydroxybenzoyl-CoA reductase, first of three subunits"	492	4.09833	8.21553	14.6942	14.5114	14.333	1.94842	0.617611	0.753678	3.7077	0.163388	0.273757	3.63916	0.1691	0.279472	4.80143	0.0748139	0.142446
RPA0671	hbaC, "4-hydroxybenzoyl-CoA reductase,second of three subunits"	2334	5.70802	13.3196	16.1572	15.268	16.1397	2.36372	0.36713	0.528696	2.77387	0.235105	0.363751	2.72818	0.241942	0.368294	3.7266	0.0991389	0.178928
RPA0672	hbaD, "4-hydroxybenzoyl-CoA reductase, third of three subunits"	984	4.31789	16.5519	21.4456	17.3118	15.0068	3.63871	0.155728	0.280745	4.69555	0.0519105	0.107766	3.86153	0.111452	0.199866	4.32606	0.0837088	0.155982
RPA0673	hbaR, "Hydroxybenzoate anaerobic degradation regulatory protein HbaR, Crp/Fnr family"	726	15.5732	39.0547	78.4087	92.562	207.632	2.33311	0.107312	0.208377	4.62852	0.000213445	0.000876898	5.58031	1.00922e-05	4.98537e-05	16.594	4.65662e-19	9.15461e-18
RPA0674	n/a, "possible alcohol dehydrogenase class III family"	1113	10.6112	33.6997	49.5067	41.527	35.416	3.04658	0.0597758	0.130627	4.38425	0.00365125	0.0108554	3.72635	0.0132467	0.0332039	4.21274	0.00739559	0.0194398
RPA0675	n/a, "possible hydrolases (alpha/beta hydrolase superfamily)"	822	19.887	37.9646	37.3197	39.9235	29.3295	1.74876	0.270774	0.424272	1.67467	0.299826	0.435509	1.84092	0.201393	0.319613	1.75153	0.272977	0.402337
RPA0676	n/a, "possible enoyl-CoA hydratase/isomerase family member"	1695	11.4712	50.6395	36.8501	29.2634	21.4064	4.37191	0.004068	0.0135418	3.10974	0.0405727	0.0874986	2.46933	0.127966	0.22394	2.40882	0.164063	0.26967
RPA0677	n/a, "hypothetical protein"	1452	5.75315	9.08821	12.0215	13.6298	11.1246	1.54451	0.722082	0.835652	2.05664	0.461418	0.601342	2.45522	0.316131	0.452523	2.52264	0.321117	0.456008
RPA0678	gltA, "possible pyridine nucleotide-linked oxidoreductase, possible glutamate synthase"	3108	172.04	29.2045	37.3436	29.8431	24.1244	0.151087	6.00391e-10	6.61837e-09	0.193022	9.69761e-09	8.02338e-08	0.156417	2.77253e-10	2.59175e-09	0.164153	1.19321e-08	8.70573e-08
RPA0679	n/a, "Protein of unknown function UPF0004:Elongator protein 3/MiaB/NifB"	2034	48.2215	148.137	160.074	152.814	87.3265	2.79369	0.000545607	0.00225821	2.97372	0.000129027	0.000560432	2.88901	0.000196192	0.000763102	2.15864	0.0175022	0.0411543
RPA0680	n/a, "possible transcriptional regulator, TetR family"	618	61.7592	91.952	83.8907	90.598	87.58	1.35295	0.347807	0.509436	1.21489	0.547426	0.675074	1.33085	0.359269	0.498096	1.68642	0.0939533	0.171129
RPA0681	n/a, "membrane permeases, predicted cation efflux pump"	1035	132.616	123.765	115.726	124.167	103.598	0.850845	0.539012	0.690764	0.782958	0.342965	0.481906	0.85074	0.525991	0.656736	0.939452	0.819223	0.889747
RPA0682	n/a, "possible ABC transporter ATP-binding component, membrane bound"	2715	33.3411	14.4937	19.6473	19.9764	15.118	0.391611	0.0897659	0.180005	0.523263	0.202098	0.323936	0.545666	0.2261	0.34898	0.536343	0.2442	0.36892
RPA0683	n/a, "possible ABC transporter permease component"	1134	141.042	44.8172	50.2556	40.3162	44.4335	0.287661	3.44594e-05	0.00018842	0.315456	6.13765e-05	0.00028439	0.255684	3.93313e-06	2.07586e-05	0.381991	0.00130855	0.00414924
RPA0684	n/a, "hypothetical protein"	180	353.667	871.152	859.008	776.937	1015.59	2.21881	0.156871	0.282406	2.15387	0.023577	0.0553386	1.97822	0.0111357	0.028528	3.38706	1.78013e-08	1.27182e-07
RPA0685	n/a, "transcriptional regulator, IclR family"	876	73.4933	112.03	137.549	110.457	79.5373	1.37911	0.279242	0.433709	1.66815	0.0632721	0.127484	1.36041	0.284241	0.418089	1.29125	0.414958	0.551034
RPA0686	n/a, "Uncharacterized protein family UPF0065"	975	17.3571	57.1251	73.4814	79.8429	69.5448	3.02142	0.0155359	0.0424957	3.84332	0.00109258	0.00376039	4.25151	0.000271987	0.00103189	4.86179	8.70136e-05	0.000357199
RPA0687	n/a, "conserved hypothetical protein"	648	26.4494	32.0142	36.6866	30.9275	23.9973	1.10153	0.869501	0.935964	1.23892	0.661491	0.770248	1.06649	0.920015	0.960121	1.08699	0.898854	0.945133
RPA0688	phnN, "ATP-binding component, PhnN protein, possible kinase"	585	11.2021	24.7928	22.7124	21.7325	12.8787	2.02633	0.276697	0.430705	1.83016	0.352907	0.492321	1.77682	0.378633	0.51698	1.30794	0.746023	0.838339
RPA0689	phnM1, "possible phosphonate utilization (C-P lyase) component"	1137	24.2579	82.6539	95.0331	84.9363	61.3324	3.12542	0.00317412	0.0108764	3.54234	0.000472227	0.00178295	3.18103	0.00174903	0.00551527	3.02099	0.00520416	0.0142298
RPA0690	phnL, "phosphonate ABC transporter, ATP-binding component, PhnL protein"	705	11.6447	26.812	36.2148	30.6478	22.1426	2.19013	0.213706	0.356044	2.92927	0.0515369	0.107193	2.47933	0.116394	0.207093	2.36036	0.168331	0.275471
RPA0691	phnK, "phosphonate ABC transporter, ATP-binding component,PhnK protein"	819	9.23251	34.3296	45.9656	33.5699	23.108	3.63597	0.0330754	0.0798525	4.7909	0.00342146	0.0102644	3.53116	0.0315255	0.0700341	3.17743	0.0696077	0.134364
RPA0692	phnJ, "PhnJ protein, phosphonate metabolism, function unknown."	879	21.5467	50.7859	74.3192	74.0993	73.3003	2.18561	0.0859805	0.174174	3.13314	0.00403851	0.0118767	3.1833	0.00318215	0.00942964	4.19922	0.000201056	0.000759799
RPA0693	phnI, "PhnI protein, phosphonate metabolism, function unknown"	1098	11.412	31.6157	42.4717	39.6987	37.7662	2.68384	0.101034	0.198476	3.58152	0.0160105	0.0395711	3.37664	0.0229664	0.0534488	4.29121	0.00516169	0.0141326
RPA0694	phnH, "putative PhnH protein, phosphonate metabolism, function unknown"	603	7.64323	40.2193	61.3508	54.7347	53.0755	5.13029	0.00603972	0.0191065	7.80633	4.47767e-05	0.000213896	7.07999	0.0001452	0.00058145	9.04994	1.09201e-05	5.21238e-05
RPA0695	phnG, "PhnG protein, phosphonate metabolism, function unknown"	474	9.26757	22.0712	29.9549	27.6145	35.0952	2.22224	0.253011	0.403982	2.88436	0.0848676	0.161921	2.72622	0.106276	0.192381	4.62192	0.00530022	0.0144456
RPA0696	n/a, "possible transcriptional regulator, GntR family"	729	26.968	101.76	111.322	94.8443	97.0639	3.48217	0.000510475	0.00213454	3.74786	0.000109732	0.000483904	3.24163	0.000847251	0.00288523	4.3825	1.9827e-05	9.13245e-05
RPA0697	phnE1, "putative PhnE protein, phosphonate ABC transporter, permease component"	867	8.63831	47.6494	52.2101	51.5039	43.7964	5.39896	0.00209493	0.00754276	5.81622	0.000676129	0.0024495	5.79368	0.000638346	0.00222377	6.4316	0.000348463	0.0012468
RPA0698	phnE2, "possible PhnE protein, phosphonate ABC transporter, permease component"	882	1.55131	5.52633	8.34448	9.86997	11.0021	3.03103	0.560954	0.708391	4.7711	0.272047	0.405068	5.75486	0.174931	0.287409	8.40143	0.0626003	0.122691
RPA0699	phnD, "putative PhnD protein, phosphonate ABC transporter, periplasmic binding protein precursor"	909	3.64425	13.5362	17.1247	15.5709	12.0677	3.93843	0.188094	0.323129	4.92351	0.08249	0.158093	4.69759	0.0950307	0.176196	4.60572	0.118258	0.207008
RPA0700	phnC, "PhnC protein, phosphonate ABC transporter, ATP-binding component"	813	1.5944	4.53308	8.33167	8.16554	9.04454	3.63649	0.584264	0.727785	7.15998	0.19925	0.320403	6.82046	0.217121	0.338274	10.3187	0.0832667	0.155368
RPA0701	n/a, "putative acetyltransferase (virginiamycin, streptogramin A, chloramphenicol)"	720	3.10058	11.393	15.1068	17.3967	17.2445	3.99931	0.23043	0.376326	5.1883	0.0990009	0.183528	6.18011	0.0484173	0.100684	8.15993	0.015263	0.0366025
RPA0702	phnM2, "possible phosphonate ABC transporter, permease component"	1194	24.4267	108.429	121.207	118.91	114.033	4.09119	8.57732e-05	0.000432738	4.49324	9.67185e-06	5.15372e-05	4.48949	8.58875e-06	4.29246e-05	5.68545	2.60809e-07	1.60781e-06
RPA0703	n/a, "conserved hypothetical protein"	705	75.078	244.681	325.287	305.768	208.687	2.95812	1.35609e-05	8.03412e-05	3.87767	4.42202e-09	3.7845e-08	3.70258	1.63872e-08	1.24448e-07	3.31667	2.60733e-06	1.38003e-05
RPA0704	n/a, "conserved unknown protein"	981	40.2278	23.2071	31.3373	27.7709	22.1182	0.517777	0.168585	0.297267	0.702201	0.423474	0.564464	0.621691	0.285569	0.419562	0.656233	0.367938	0.505561
RPA0705	n/a, "hypothetical protein"	195	1082.79	4744.67	7483.41	9487.68	13308.1	3.97306	1.7876e-19	4.61884e-18	6.1689	9.51243e-33	4.73085e-31	7.9456	5.29467e-29	2.04164e-27	14.7322	1.30555e-49	1.59975e-47
RPA0706	n/a, "possible endonuclease III"	477	8.30345	26.917	37.5494	44.6406	43.4667	3.01168	0.0982789	0.194169	4.14013	0.0140614	0.0353489	5.00099	0.00285124	0.00852513	6.42165	0.000351015	0.00125443
RPA0707	cutA, "putative periplasmic divalent cation resistance protein CutA"	324	30.8947	75.403	82.8212	87.1768	76.8284	2.27291	0.0315082	0.0766484	2.44751	0.0136302	0.0344391	2.62325	0.00640278	0.0175649	3.03623	0.00203128	0.00616551
RPA0708	n/a, "hypothetical protein"	522	40.5594	114.101	145.984	145.532	108.883	2.59091	0.00347318	0.011757	3.25009	0.0100832	0.0264939	3.29513	5.73571e-05	0.000248122	3.29977	0.000176815	0.000677929
RPA0709	n/a, "conserved unknown protein"	546	102.217	107.344	159.488	212.546	125.622	0.954167	0.878491	0.939551	1.40191	0.183646	0.300383	1.89875	0.00699218	0.0189437	1.47758	0.146335	0.245492
RPA0710	n/a, "hypothetical protein"	261	946.937	2886	6556.29	8529.19	8679.2	2.76157	4.31044e-11	5.35957e-10	6.17424	1.90348e-32	9.31143e-31	8.16077	9.33899e-35	5.00279e-33	10.9932	1.02755e-40	7.85591e-39
RPA0711	n/a, "Nitroreductase family"	672	73.2995	60.061	63.6774	54.2405	34.3516	0.746253	0.389927	0.553325	0.783824	0.458606	0.598897	0.671151	0.230454	0.354355	0.563244	0.117366	0.205609
RPA0712	cobT, cobU, "putative nicotinate-nucleotide--dimethylbenzimidazole phosphoribosyltransferase"	1056	44.9403	58.2034	63.5276	64.4667	40.2385	1.18497	0.666683	0.792362	1.267	0.521075	0.653553	1.29761	0.472796	0.607706	1.06177	0.891892	0.94126
RPA0713	n/a, "conserved unknown protein"	522	271.224	1084.41	1651.99	1543.99	920.132	3.65104	2.66642e-12	3.7599e-11	5.47385	9.48147e-24	2.94716e-22	5.19928	2.40445e-22	5.89322e-21	4.01401	5.17581e-06	2.60391e-05
RPA0714	cobU, "bifunctional cobinamide kinase, cobinamide phosphate guanylyltransferase protein"	531	66.3176	19.59	14.8416	16.748	10.6697	0.263815	0.00158344	0.00585924	0.19799	0.000153308	0.000652908	0.222117	0.000310523	0.00116128	0.192572	0.000319497	0.00115424
RPA0715	cobW, "putative cobalamin synthesis protein cobW"	1005	82.4036	29.2773	26.2469	24.9266	13.4938	0.316027	0.00187579	0.00681965	0.278304	0.000481849	0.00181393	0.266122	0.000306564	0.00114846	0.190896	6.49061e-05	0.000271937
RPA0716	cobN, "putative cobaltochelatase subunit CobN."	3750	100.224	20.4163	20.8246	19.6736	15.6065	0.182772	4.64166e-06	2.9451e-05	0.179898	1.97607e-06	1.16457e-05	0.178205	1.56405e-06	8.79449e-06	0.187264	1.25005e-05	5.92253e-05
RPA0717	cobO, cobA, btuR, "putative cob(I)alamin adenosyltransferase"	627	162.174	45.6953	51.731	43.4502	46.3337	0.255334	2.42484e-06	1.6046e-05	0.284568	5.71637e-06	3.15298e-05	0.241309	4.77461e-07	2.95188e-06	0.341842	0.000214151	0.000803514
RPA0718	cobQ1, cbiP, "cobyric acid synthase"	1485	48.591	20.8146	23.1578	20.9182	17.6961	0.378732	0.0344992	0.0825764	0.419465	0.0464784	0.098154	0.388392	0.0311786	0.0693494	0.42522	0.0640256	0.125237
RPA0719	cobD, cbiB, "putative cobalamin biosynthetic protein cobD"	972	35.2659	35.5917	42.8848	40.5279	30.3841	0.909028	0.853216	0.92626	1.08687	0.863258	0.922622	1.03922	0.951189	0.980903	1.0172	1	1
RPA0720	n/a, "putative ABC-type cobalamin/Fe3+-siderophores transport systems, periplasmic components"	813	22.6759	14.7691	18.8264	14.5593	12.3806	0.599119	0.417707	0.580041	0.75219	0.636289	0.74958	0.578543	0.368055	0.506791	0.628053	0.46973	0.605787
RPA0721	cobC, "putative cobalamin biosynthetic protein CobC"	990	95.7999	111.979	115.855	102.925	61.6116	1.06727	0.829385	0.910897	1.08319	0.780277	0.864971	0.981049	0.958936	0.986504	0.770125	0.409161	0.545609
RPA0722	fecE, "putative iron(III) dicitrate ABC transporter, ATP-binding component FecE"	780	54.7488	26.9012	34.4026	37.0148	23.8771	0.446231	0.0560051	0.123902	0.563646	0.144199	0.248339	0.614582	0.205658	0.324426	0.525546	0.123926	0.215163
RPA0723	n/a, "possible hemin ABC transporter, permease component"	1026	34.3223	12.4561	12.1883	14.5888	8.81172	0.325536	0.0458372	0.10467	0.320827	0.036542	0.0803153	0.39377	0.0736395	0.142223	0.285898	0.0337988	0.0725188
RPA0724	nxiA, nixA, hoxN, hupN, "putative high-affinity nickel-transport protein"	1059	117.779	123.149	128.971	103.611	57.6541	0.947872	0.850875	0.925244	0.97867	0.945379	0.977256	0.797204	0.396378	0.534366	0.590397	0.0768751	0.145757
RPA0725	sugE, "possible chaperone"	324	6.22339	48.801	52.8689	38.4661	29.764	7.93702	0.000361473	0.00156265	8.54488	9.39435e-05	0.000419442	6.28087	0.00231102	0.00707279	6.50244	0.00281301	0.00824725
RPA0726	btaB, "putative BtaB protein, S-adenosylmethionine:diacylgycerolhomoserine-N- methyltransf erase"	738	4.29349	8.6988	8.56061	8.23161	5.63521	1.81742	0.638097	0.76961	1.9011	0.587907	0.708718	1.70511	0.674267	0.780841	1.66253	0.72066	0.817955
RPA0727	n/a, "S-adenosylmethionine:diacylglycerol 3-amino-3-carboxypropyl transferase"	1224	7.88384	15.6375	15.3782	14.9919	12.212	1.81876	0.478046	0.63619	1.79065	0.476775	0.616598	1.75745	0.490717	0.624655	1.92599	0.430689	0.566546
RPA0728	n/a, "conserved unknown protein"	1407	53.6903	32.1501	17.4516	12.3298	6.08291	0.548616	0.144714	0.264948	0.28712	0.00495147	0.0142526	0.205907	0.000692978	0.00239729	0.126582	0.000121627	0.00048375
RPA0729	n/a, "conserved hypothetical protein"	579	55.9691	27.411	15.186	8.97778	5.93353	0.446001	0.0540321	0.120444	0.235739	0.00135923	0.0045622	0.14059	5.542e-05	0.00024044	0.119943	7.72754e-05	0.000319717
RPA0730	n/a, "conserved hypothetical protein"	690	95.1832	29.3763	16.33	12.5256	8.12364	0.278904	0.000328931	0.00143726	0.151487	6.18867e-07	3.96855e-06	0.115513	3.70293e-08	2.65436e-07	0.0952747	6.86558e-08	4.59331e-07
RPA0731	n/a, "transcriptional regulator, LysR family"	894	23.924	33.1119	37.9568	34.6767	23.5965	1.25748	0.666183	0.791872	1.42828	0.458255	0.598527	1.33418	0.556823	0.683691	1.17306	0.779347	0.862673
RPA0732	fdsG, "putative NAD-dependent formate dehydrogenase gamma subunit"	471	53.8191	59.6942	80.204	92.945	73.1968	1.02104	0.974287	0.999483	1.34124	0.377423	0.517728	1.58683	0.143806	0.245561	1.61729	0.143424	0.241606
RPA0733	fdsB, "NAD-dependent formate dehydrogenase beta subunit"	1557	14.9855	51.1955	59.6513	54.2214	37.0072	3.16789	0.0177163	0.047511	3.66864	0.00382988	0.0113227	3.35161	0.00830334	0.0219703	2.96716	0.0290003	0.0639723
RPA0734	fdsA, "NAD-dependent formate dehydrogenase alpha subunit"	2847	23.9033	78.6711	94.597	89.7956	67.4278	3.01829	0.00502716	0.0163073	3.59688	0.000428266	0.0016349	3.4608	0.000662231	0.00229892	3.3799	0.00161526	0.00502032
RPA0735	fdsC, "putative FdsC protein, formate dehydrogenase chain D"	831	15.1653	48.4261	52.5909	47.3291	31.8405	3.01029	0.0256428	0.0648873	3.20802	0.0127994	0.0326347	2.94514	0.0234594	0.0544405	2.55326	0.0720926	0.138235
RPA0736	fdsD, "possible NAD-dependent formate dehydrogenase delta subunit"	216	28.3387	23.6666	20.5043	18.5565	13.3938	0.746747	0.591428	0.732906	0.64001	0.40007	0.541059	0.584391	0.31494	0.451239	0.534543	0.281295	0.412017
RPA0737	n/a, "putative oxalate/formate Major Facilitator Superfamily (MFS) antiporter"	1704	6.12792	29.5116	27.5202	25.2497	16.6951	4.3951	0.0293759	0.0723274	4.02655	0.0396131	0.0859468	3.78644	0.0521295	0.10701	3.31416	0.113339	0.199435
RPA0738	n/a, "possible L-sorbosone dehydrogenase."	1410	12.1044	185.703	190.266	258.33	212.492	14.6217	1.08481e-14	1.88314e-13	14.7736	1.40062e-15	2.30485e-14	20.3934	3.02546e-22	7.35482e-21	21.8601	2.34841e-21	5.42803e-20
RPA0739	cyc, "putative cytochrome c"	591	2.07146	10.7619	14.3267	15.4716	14.4816	6.05958	0.172772	0.30228	8.3572	0.0556451	0.114389	9.09926	0.0376604	0.0811229	10.8262	0.0210168	0.0484026
RPA0740	n/a, "possible Acyl-CoA dehydrogenase"	1110	9.66669	50.3916	66.7155	61.8947	33.937	5.05107	0.00218438	0.00781449	6.56296	6.63599e-05	0.000305112	6.16528	0.000138885	0.000558661	4.4032	0.0076799	0.0200282
RPA0741	n/a, "conserved unknown protein"	948	12.3061	51.3532	60.6655	59.1268	29.4367	3.86432	0.00692283	0.0214227	4.51305	0.00110767	0.00380792	4.43231	0.00123782	0.00406519	2.89066	0.0539683	0.108653
RPA0742	n/a, "conserved hypothetical protein"	1392	5.38032	13.4086	13.9901	13.2725	8.5732	2.36505	0.36703	0.528696	2.41464	0.332512	0.470926	2.27373	0.375528	0.513996	2.04106	0.489107	0.622671
RPA0743	n/a, "putative acid-CoA ligase"	1527	18.3925	205.146	248.667	252.522	182.593	10.3296	1.83266e-13	2.8297e-12	12.3291	2.46146e-17	4.64874e-16	12.7281	3.90686e-18	7.13281e-17	12.1558	2.41496e-15	3.45077e-14
RPA0744	n/a, "putative high potential iron sulfur protein (HiPIP)"	285	5.55894	25.6538	48.22	57.574	27.2811	4.63677	0.0366454	0.0869915	8.5871	0.000181542	0.000759777	10.3595	1.30739e-05	6.33579e-05	6.33794	0.00496718	0.0136759
RPA0745	n/a, "possible outer membrane protein precursor"	2433	9.02759	19.594	24.548	23.064	18.4805	2.03184	0.342241	0.503335	2.52684	0.16232	0.272471	2.45995	0.175229	0.287634	2.47502	0.193858	0.308058
RPA0746	n/a, "possible deca-heme c-type cytochrome."	1605	6.10208	11.555	16.1509	17.9105	11.1907	1.66673	0.615422	0.75193	2.3095	0.314649	0.451618	2.65127	0.212224	0.332341	2.09275	0.413655	0.549934
RPA0747	cysA, "putative sulfate ABC transporter, ATP-binding component"	1047	106.335	101.965	112.409	110.123	77.5997	0.870507	0.629393	0.762389	0.945378	0.846678	0.912222	0.939312	0.826375	0.897396	0.87299	0.650332	0.765323
RPA0748	cysW, "possible sulfate ABC transporter, permease component"	915	94.1292	39.5629	43.0649	43.121	31.4206	0.379271	0.0043428	0.0143317	0.406667	0.00578582	0.0163236	0.418181	0.00685452	0.0186385	0.397381	0.008369	0.0215924
RPA0749	cysT, "putative sulfate ABC transporter, permease component"	837	87.1562	32.029	34.1608	33.8207	21.963	0.331065	0.00209385	0.0075419	0.351702	0.00244785	0.00764324	0.346981	0.0020516	0.00637499	0.299664	0.00136521	0.00431207
RPA0750	sbp, "sulfate ABC transporter, periplasmic binding protein component"	990	121.041	17.2922	23.2236	27.1389	20.9431	0.128254	1.21727e-08	1.13595e-07	0.17074	1.37839e-07	9.7237e-07	0.199973	7.83943e-07	4.67232e-06	0.203675	5.83578e-06	2.90814e-05
RPA0751	cysH, "putative phosphoadenosine phosphosulfate reductase"	741	79.0108	37.2213	47.9914	62.0365	73.2864	0.428528	0.0183181	0.0488556	0.541178	0.0669805	0.133247	0.712661	0.287485	0.421544	1.11106	0.751486	0.842044
RPA0752	cysD, "putative ATP sulfurylase small subunit"	870	75.904	22.1369	39.0039	52.694	49.534	0.260622	0.00071963	0.00288368	0.459203	0.0266625	0.0614528	0.630652	0.163397	0.272358	0.785266	0.483512	0.617065
RPA0753	cysN, "putative CysN/CysC bifunctional enzyme, ATP-sulfurylase large subunit and adenylyl sulfate kinase"	1911	66.7002	16.7345	20.7561	22.4164	16.306	0.227354	0.000581219	0.00238572	0.277763	0.00151407	0.0050107	0.30316	0.00252768	0.0076679	0.29188	0.00377326	0.0106945
RPA0754	n/a, "putative signal transduction histidine kinase with PAS/PAC domains"	1437	47.3576	37.601	35.897	33.1228	30.912	0.723302	0.440727	0.601358	0.682976	0.351782	0.491058	0.635633	0.269254	0.400857	0.78793	0.579535	0.704531
RPA0755	n/a, "putative oligopeptide ABC transporter, ATP-binding component"	978	21.3537	21.3334	25.7728	25.4867	15.8384	0.887846	0.864831	0.933428	1.087	0.90523	0.951578	1.0828	0.910898	0.955315	0.854676	0.828207	0.896107
RPA0756	n/a, "putative amidase"	1413	39.1921	34.2011	39.595	37.8074	29.9441	0.792704	0.610459	0.748116	0.894235	0.8083	0.885993	0.874009	0.763868	0.848257	0.90826	0.849276	0.912088
RPA0757	n/a, "hypothetical protein"	195	90.4786	45.1148	70.1413	71.6209	69.8539	0.449075	0.0173508	0.0467078	0.695327	0.233336	0.361389	0.722245	0.279305	0.41232	0.918731	0.802701	0.878092
RPA0758	n/a, "putative oligopeptide ABC transporter, ATP-binding component"	1059	35.2928	21.1611	22.879	26.376	23.6763	0.553364	0.24179	0.390053	0.58346	0.266212	0.39865	0.68539	0.421455	0.559554	0.796154	0.659073	0.771386
RPA0759	n/a, "putative oligopeptide ABC transporter, permease component"	906	19.1559	7.87308	8.69854	9.12463	8.91443	0.36861	0.183596	0.316801	0.387128	0.185896	0.303565	0.442697	0.241377	0.367705	0.554979	0.408661	0.545023
RPA0760	n/a, "putative oligopeptide ABC transporter, permease component"	954	18.3431	5.98156	6.89544	7.61516	6.57055	0.285814	0.121342	0.230275	0.332617	0.146911	0.251415	0.363739	0.172784	0.284403	0.416058	0.252946	0.379928
RPA0761	n/a, "possible oligopeptide ABC transporter, periplasmic binding protein component"	1662	121.409	17.6322	17.4781	12.812	5.94744	0.130419	0.00123227	0.00467594	0.124556	0.00114591	0.00392281	0.0893364	0.000398584	0.00145616	0.0539989	9.4669e-05	0.000384741
RPA0762	n/a, "possible oligopeptide ABC transporter, periplasmic binding protein component"	1599	36.885	10.7062	11.6495	8.93009	5.50328	0.249073	0.0136047	0.0382112	0.26973	0.0146798	0.0366666	0.211681	0.00518198	0.0145211	0.164932	0.00362091	0.0103051
RPA0763	n/a, "possible methyltransferases"	795	53.444	14.2062	13.7636	11.0289	8.94606	0.2316	0.00210041	0.00755641	0.227913	0.00134891	0.00453255	0.180156	0.000317269	0.0011841	0.180659	0.000807677	0.00269279
RPA0764	n/a, "conserved hypothetical protein"	435	87.0785	4.37273	5.5399	3.1674	1.80124	0.0367655	5.17681e-11	6.38355e-10	0.0516645	1.633e-10	1.65557e-09	0.0315595	3.93435e-12	4.43283e-11	0.0139196	4.67152e-12	4.98648e-11
RPA0765	n/a, "putative outer membrane receptor for iron transport"	2364	54.589	13.8295	16.4481	15.2597	11.8556	0.227245	0.00172985	0.00634326	0.265313	0.00292199	0.00891536	0.2442	0.00169305	0.00536332	0.255898	0.00424884	0.0119178
RPA0766	n/a, "transcriptional regulator, Crp/Fnr family"	708	216.854	129.882	236.607	192.838	209.846	0.543963	0.00939185	0.0279226	0.974213	0.906484	0.951815	0.808426	0.326523	0.462488	1.1863	0.529443	0.659408
RPA0767	n/a, "putative diguanylate cyclase (GGDEF) with PAS/PAC domain"	942	105.345	185.771	148.377	107.572	58.4807	1.60201	0.0602952	0.131462	1.26123	0.366956	0.506708	0.926416	0.787973	0.868771	0.663797	0.182875	0.29342
RPA0768	n/a, "possible transposase"	804	34.2154	73.2672	87.6517	74.6241	64.995	1.98154	0.070036	0.148347	2.33756	0.0152147	0.037855	2.02282	0.0511312	0.105387	2.34684	0.0216937	0.0497309
RPA0769	n/a, "hypothetical protein"	822	115.642	22.0556	16.8771	15.9237	15.3247	0.17386	6.48452e-07	4.69026e-06	0.128281	8.7527e-09	7.30235e-08	0.12252	4.2382e-09	3.46255e-08	0.150577	4.38734e-07	2.62507e-06
RPA0770	n/a, "Integrase, catalytic domain"	924	0	0	0	0	0	NA	NA	NA	NA	NA	NA	NA	NA	NA	NA	NA	NA
RPA0771	n/a, "possible protein commonly found in insertion elements"	267	0	0	0	0	0	NA	NA	NA	NA	NA	NA	NA	NA	NA	NA	NA	NA
RPA0772	n/a, "Pentapeptide repeat"	1314	138.163	44.1968	43.0738	38.0821	45.4564	0.290824	4.51716e-05	0.000241672	0.276522	1.4313e-05	7.44509e-05	0.247906	3.20376e-06	1.71314e-05	0.392781	0.00197067	0.00601012
RPA0773	n/a, "hypothetical protein"	459	197.684	93.6305	91.0986	75.454	52.5248	0.429054	0.000724954	0.00290072	0.41103	0.000288115	0.00114682	0.346182	2.20087e-05	0.000102707	0.316958	2.94514e-05	0.000131467
RPA0774	n/a, "conserved hyhpothetical protein"	426	41.0782	90.9766	87.759	76.8886	43.1526	2.00718	0.0429675	0.0992839	1.90918	0.0555842	0.114389	1.69627	0.126999	0.222466	1.24431	0.592323	0.716474
RNA_8	tRNA-Arg2, "tRNA-Arg"	77	1325.24	7559.91	6305.89	5738.2	4379.52	5.20136	2.73601e-27	1.18737e-25	4.2728	3.89167e-22	1.04306e-20	3.95155	3.29216e-17	5.56743e-16	3.974	7.55255e-16	1.1185e-14
RPA0775	n/a, "hypothetical protein"	513	119.461	263.954	269.539	245.629	181.287	2.01331	0.00238202	0.00843043	2.02276	0.0016955	0.00552935	1.87592	0.00546718	0.0152223	1.82256	0.0150806	0.0362138
RPA0776	n/a, "possible gamma-glutamyltranspeptidase precursor"	1593	21.5634	20.5229	19.7479	19.0283	10.8967	0.845756	0.797633	0.889575	0.811466	0.735565	0.828274	0.781996	0.68626	0.790635	0.559809	0.378267	0.5154
RPA0777	n/a, "putative diguanylate cyclase (GGDEF)/phosphodiesterase (EAL) with PAS domain"	2715	88.2995	38.3361	24.4212	16.055	11.2774	0.389685	0.00678778	0.0210724	0.245479	0.000110889	0.000487804	0.161052	2.18013e-06	1.1936e-05	0.151348	6.39158e-06	3.15871e-05
RPA0778	n/a, "conserved hypothetical protein"	402	753.455	98.3303	36.292	31.0025	12.5942	0.117615	1.55188e-26	6.39345e-25	0.042726	3.27361e-46	3.29273e-44	0.0367989	7.10247e-49	7.84428e-47	0.0190221	9.50267e-48	1.06252e-45
RPA0779	n/a, "conserved hypothetical protein"	195	137.01	81.9992	44.0888	25.0513	11.1272	0.544488	0.0278419	0.069399	0.286107	2.37061e-05	0.000118557	0.167078	1.98863e-08	1.48252e-07	0.0915196	2.63437e-10	2.3285e-09
RPA0780	n/a, "possible acyl-CoA dehydrogenase"	1266	59.9544	18.9218	13.4275	11.7737	6.18909	0.285015	0.00409337	0.0136141	0.196921	0.000300505	0.00118988	0.169554	0.000103424	0.00042657	0.112749	2.99476e-05	0.000133341
RPA0781	n/a, "putative cytochrome c552 precursor"	351	225.684	49.6195	40.4519	24.4446	12.3635	0.197463	1.07281e-09	1.14314e-08	0.159163	5.15353e-12	6.12675e-11	0.0967491	2.03355e-16	3.26609e-15	0.0638124	5.82179e-17	9.64369e-16
RPA0782	n/a, "conserved unknown protein"	435	597.795	163.157	129.514	74.146	34.6392	0.247446	8.45847e-13	1.25822e-11	0.193596	6.02064e-17	1.10444e-15	0.111906	7.62841e-26	2.43728e-24	0.0682803	6.33709e-28	2.33273e-26
RPA0783	n/a, "putative diguanylate cyclase (GGDEF)/phosphodiesterase (EAL)"	1818	63.4179	17.656	10.9269	7.40652	4.01152	0.245321	0.00122434	0.00465176	0.149114	2.92149e-05	0.000143105	0.101025	1.87133e-06	1.03723e-05	0.0664337	1.0138e-06	5.74314e-06
RPA0784	n/a, "putative short-chain alcohol dehydrogenase-like protein"	843	17.3413	64.7302	75.8705	77.9323	52.765	3.52569	0.00440299	0.0145143	4.09421	0.000591249	0.00216832	4.26905	0.000309667	0.00115863	3.77964	0.00242971	0.00724217
RPA0785	n/a, "possible cytochrome P450 family proteins"	1380	38.5638	336.966	415.282	374.135	308.48	8.03991	4.30724e-16	8.50039e-15	9.76072	4.10185e-21	1.01999e-19	8.93452	3.29883e-19	6.486e-18	9.72039	2.32404e-18	4.32193e-17
RPA0786	n/a, "putative Adenylate/Guanylate cyclase"	1395	53.2746	201.037	155.428	136.256	62.3029	3.43939	6.02744e-06	3.76294e-05	2.61569	0.000651617	0.00236932	2.324	0.00342007	0.010006	1.38902	0.341985	0.478726
RPA0787	n/a, "putative heat shock protein (htpX)"	975	347.216	941.436	1423.4	1710.87	2763.31	2.47032	8.37566e-05	0.000424	3.67463	0.000437212	0.00166267	4.48997	8.12515e-09	6.3761e-08	9.65696	1.068e-24	3.23841e-23
RPA0788	n/a, "possible Major Facilitator Superfamily (MFS) efflux pump"	1416	9.71369	24.3896	33.6235	36.0908	29.2422	2.42503	0.19052	0.326042	3.28064	0.043491	0.0927201	3.58389	0.0242558	0.0561089	3.85196	0.0197012	0.0456547
RPA0789	n/a, "putative serine-glyoxylate aminotransferase"	1188	26.7929	41.5792	52.1927	54.1934	35.9198	1.45145	0.427439	0.590254	1.79085	0.168602	0.280701	1.87075	0.130402	0.227535	1.64043	0.278846	0.409233
RPA0790	n/a, "conserved hypothetical protein"	855	21.9831	66.6026	71.9871	70.5391	60.4132	2.81143	0.0134515	0.0378506	2.97653	0.0062223	0.0174341	2.96112	0.00617317	0.0169924	3.35786	0.00276614	0.0081365
RPA0791	exoI1, "similar to Staphylococcus nuclease (SNase-like)"	822	37.0581	131.394	142.465	130.056	128.61	3.20656	0.000258314	0.00115814	3.43493	5.09039e-05	0.000240217	3.18191	0.000173599	0.000682044	4.15526	3.94414e-06	2.0276e-05
RPA0792	n/a, "conserved unknown protein"	1740	79.3805	63.5071	63.1099	53.7738	39.1769	0.729608	0.339345	0.500056	0.712567	0.290893	0.426269	0.614148	0.134467	0.232902	0.590283	0.132592	0.226862
RPA0793	n/a, "conserved hypothetical protein"	867	26.5794	24.6131	28.0958	29.9777	20.8554	0.838788	0.761585	0.864019	0.946801	0.94005	0.974508	1.03176	0.977832	0.998594	0.94828	0.949167	0.980178
RPA0794	acaP, "a-type carbonic anhydrase"	759	3304.84	605.225	633.978	714.242	536.812	0.166459	2.7904e-29	1.3859e-27	0.171833	4.53097e-29	1.82708e-27	0.196489	1.94476e-25	5.95816e-24	0.193342	2.73766e-20	5.84449e-19
RPA0795	n/a, "Peptidase family S24"	633	160.978	234.105	222.146	194.019	119.021	1.31846	0.221322	0.365463	1.2307	0.352344	0.491766	1.09264	0.701166	0.802845	0.891864	0.644997	0.761114
RPA0796	n/a, "conserved unknown protein"	591	173.88	231.833	228.235	199.223	134.21	1.21327	0.390063	0.553334	1.1735	0.469016	0.609329	1.0402	0.86745	0.925486	0.929752	0.768542	0.854268
RPA0797	uraI, "dihydroorotate dehydrogenase"	1095	38.8018	17.154	16.952	19.1602	14.3112	0.4068	0.0764617	0.159117	0.38821	0.0560036	0.114958	0.454587	0.0989957	0.182263	0.425483	0.0986588	0.178319
RPA0798	n/a, "Beta-lactamase-like"	735	533.194	213.02	249.625	253.751	286.108	0.363101	1.39074e-07	1.12722e-06	0.419091	2.78777e-06	1.61007e-05	0.433386	5.94478e-06	3.03897e-05	0.644278	0.0257861	0.0578522
RPA0799	n/a, "putative carbonic anhydrase"	666	18.3818	60.3343	67.4783	53.2245	22.4437	3.03062	0.0126112	0.0359401	3.32949	0.0040501	0.0119069	2.65101	0.0281048	0.0636198	1.47107	0.503779	0.635855
RPA0800	matE1, "putative cation efflux pump, DNA-damage-inducible protein"	1323	17.9626	16.2645	23.4827	26.4146	35.9902	0.805493	0.765941	0.866438	1.17598	0.803784	0.882477	1.35135	0.600097	0.7199	2.45708	0.0669681	0.12997
RPA0801	n/a, "conserved hypothetical protein"	336	54.6532	143.651	203.923	188.444	268.893	2.40754	0.00278744	0.00969965	3.36771	4.72764e-06	2.62705e-05	3.16717	1.60974e-05	7.6886e-05	6.02954	1.96864e-12	2.17133e-11
RPA0802	n/a, "possible DNA ligase"	1866	24.815	16.9151	20.4888	18.6609	15.924	0.612357	0.409283	0.571986	0.731052	0.578612	0.701385	0.66799	0.474287	0.609371	0.760408	0.649083	0.764054
RPA0803	n/a, "hypothetical protein"	1047	33.0836	43.7155	56.4844	52.9378	59.5814	1.18484	0.712592	0.827454	1.50544	0.305325	0.441563	1.44647	0.357559	0.496233	2.15064	0.0438242	0.0909953
RPA0804	n/a, "conserved hypothetical protein"	936	6.23194	8.57333	6.74971	7.29324	7.14766	1.2882	0.849472	0.925038	0.970095	1	1	0.985198	1	1	1.30901	0.847907	0.911164
RPA0805	n/a, "possible outer membrane protein"	1350	1082.28	1668.99	269.981	153.509	105.409	1.3993	0.0302833	0.0741124	0.222636	4.43582e-18	8.84397e-17	0.128288	1.98318e-29	7.95585e-28	0.116699	1.88857e-25	5.96936e-24
RPA0806	n/a, "possible high-affinity branched-chain amino acid transport system substrate-binding protein"	1221	26.8945	135.679	160.188	147.158	94.382	4.64865	3.84708e-06	2.47966e-05	5.38404	6.45484e-08	4.78739e-07	5.0255	2.93901e-07	1.88476e-06	4.21668	3.49916e-05	0.000154187
RPA0807	n/a, "possible ATP dependent DNA helicase"	2718	43.2399	91.5683	93.4793	74.7482	47.9871	1.92427	0.0548926	0.121953	1.93507	0.0454134	0.0962454	1.57497	0.189337	0.304657	1.31176	0.486277	0.620064
RPA0808	n/a, "hypothetical protein"	543	42.9694	41.3794	41.6216	46.5963	30.3026	0.877393	0.768014	0.868234	0.862582	0.730956	0.825472	0.983737	0.990181	1	0.855005	0.715362	0.81546
RPA0809	n/a, "transcriptional regulator, LysR family"	864	31.0892	92.3274	74.4034	68.4271	71.7825	2.74296	0.00509684	0.0165034	2.17163	0.037003	0.0811498	2.02661	0.0602468	0.120899	2.82546	0.00456808	0.0127136
RPA0810	n/a, "Permeases of the drug/metabolite transporter (DMT) superfamily"	921	4.30048	11.6818	14.9922	15.096	13.023	2.98785	0.305766	0.463391	3.70622	0.16337	0.273757	3.89469	0.136443	0.235096	4.30633	0.113381	0.199448
RPA0811	n/a, "Putative manganese transp"	1347	21.171	96.6425	78.6216	63.6975	50.4282	4.15438	0.000167303	0.000790114	3.32258	0.00210314	0.00668584	2.72813	0.0143766	0.0355974	2.8362	0.0150479	0.036174
RPA0812	n/a, "putative transmembrane protein"	801	24.544	43.8578	46.0228	35.4971	24.2293	1.64823	0.284463	0.439072	1.69674	0.236903	0.365647	1.32626	0.562981	0.688318	1.17073	0.775574	0.860093
RPA0813	n/a, "possible permease"	963	22.3594	42.6524	26.039	23.9977	16.6484	1.75649	0.237643	0.385049	1.03809	0.975897	0.997546	0.971393	0.988865	1	0.875606	0.84601	0.909833
RPA0814	n/a, "conserved unknown protein"	3396	144.006	74.4073	32.5081	28.7507	15.6005	0.468867	0.00622246	0.0195669	0.199576	1.33775e-07	9.46684e-07	0.180584	2.87897e-08	2.09053e-07	0.126239	3.71158e-09	2.86702e-08
RPA0815	n/a, "conserved hypothetical protein"	648	87.7943	108.701	115.085	107.666	87.1529	1.12235	0.698844	0.817157	1.17042	0.576954	0.700134	1.11185	0.713848	0.812169	1.17682	0.582151	0.706868
RPA0816	n/a, "putative acyl-CoA dehydrogenase"	1791	86.167	116.328	128.662	139.523	95.2711	1.23344	0.467378	0.626253	1.3397	0.285478	0.420259	1.47815	0.141639	0.242741	1.32499	0.334135	0.469869
RPA0817	n/a, "probable acyl-CoA thiolase"	1209	57.4202	48.3303	67.5555	79.1011	60.671	0.751318	0.448991	0.608732	1.04294	0.918659	0.959287	1.24098	0.510496	0.642682	1.25007	0.518724	0.650243
RPA0818	n/a, "probable 3-hydroxyacyl-CoA dehydrogenase"	2217	117.424	83.4115	110.344	116.104	85.1477	0.645017	0.123881	0.233748	0.841317	0.519921	0.652745	0.897518	0.686752	0.790817	0.869126	0.622957	0.74061
RPA0819	n/a, "conserved hypothetical protein"	1806	423.429	16.2264	16.5172	16.4373	11.3469	0.0333253	1.03122e-35	7.74714e-34	0.0338082	4.45312e-37	2.80735e-35	0.0343906	4.97975e-37	2.95026e-35	0.0311724	1.65559e-31	7.67318e-30
RPA0820	gst2, "putative glutathionine S-transferase"	612	55.1869	71.097	92.0564	100.287	54.9541	1.1758	0.651279	0.779756	1.50231	0.201723	0.32345	1.66036	0.100667	0.184467	1.20168	0.615975	0.73436
RPA0821	n/a, "transcriptional regulator, MarR family"	567	123.071	181.68	217.334	234.276	244.278	1.3471	0.226736	0.371861	1.58545	0.047328	0.099713	1.73704	0.0152145	0.0374235	2.38062	0.000216736	0.000811853
RPA0822	gshA, "gamma-glutamylcysteine synthetase"	1437	57.681	37.4355	32.5429	30.6821	16.6095	0.590159	0.179475	0.311192	0.502516	0.0780629	0.151096	0.486618	0.064746	0.128381	0.338031	0.014292	0.034608
RPA0823	n/a, "Apple domain:N/apple PAN"	552	57.0107	62.2416	70.5588	64.8973	52.4106	0.997327	1	1	1.10933	0.772416	0.859256	1.03837	0.930393	0.966615	1.10634	0.793539	0.872337
RPA0824	lepB1, "signal peptidase I"	771	66.8764	223.813	254.949	240.359	243.669	3.07189	1.4146e-05	8.34201e-05	3.45041	4.78407e-07	3.12834e-06	3.30665	1.27102e-06	7.27056e-06	4.41254	4.32263e-09	3.30761e-08
RPA0825	n/a, "TldD protein, suppresses inhibitory activity of CsrA"	1428	99.7499	191.438	263.854	270.731	406.837	1.7543	0.025373	0.0642773	2.37931	0.000178314	0.000747318	2.48469	6.70936e-05	0.000286494	4.95419	1.1139e-12	1.25331e-11
RPA0826	n/a, "DUF433"	222	254.643	206.172	216.811	168.701	105.341	0.737247	0.155624	0.28067	0.762394	0.194731	0.314955	0.601257	0.0175129	0.0423547	0.490899	0.00313136	0.00907353
RPA0827	n/a, "conserved hypothetical protein"	330	93.8359	35.8452	36.1182	32.4528	18.6296	0.345026	0.00206022	0.00743092	0.339624	0.00129386	0.00436094	0.31109	0.000555835	0.00197087	0.237883	0.000150629	0.000585815
RPA0828	n/a, "transcriptional regulator, MarR family"	471	1475.28	161.414	113.945	84.302	53.49	0.0992242	2.88916e-37	2.32694e-35	0.0688628	1.56794e-47	1.73287e-45	0.0514706	8.78836e-55	1.42947e-52	0.0426796	3.63422e-47	3.9644e-45
RPA0829	ohr, "organic hydroperoxide resistance protein"	426	378.832	22.4651	23.5451	26.9036	17.2611	0.0527151	1.5736e-28	7.32705e-27	0.0542503	1.80279e-29	7.40302e-28	0.0634799	1.01013e-27	3.68841e-26	0.051808	4.80291e-25	1.49174e-23
RPA0830	n/a, "conserved unknown protein"	669	202.37	611.389	661.048	723.547	421.725	2.74957	1.15021e-07	9.45984e-07	2.92568	7.58274e-09	6.36182e-08	3.25472	1.26975e-10	1.23469e-09	2.47115	1.20938e-05	5.74201e-05
RPA0831	coxB, "cytochrome c oxidase subunit II"	858	29.0404	122.209	113.334	80.3655	44.2558	3.87569	6.23382e-05	0.0003227	3.54507	0.000165005	0.000697415	2.5511	0.010074	0.026145	1.82841	0.151721	0.252915
RPA0832	coxA, "cytochrome c oxidase subunit I"	1626	10.6293	35.8625	34.3281	27.3083	18.7192	3.22676	0.0435285	0.10029	3.04195	0.0517445	0.107525	2.4082	0.151963	0.256358	2.14954	0.251378	0.378103
RPA0833	coxE, "heme O synthase"	966	6.11295	24.1213	23.396	24.5715	17.6574	3.55972	0.082907	0.169337	3.42796	0.0854503	0.162755	3.63467	0.0635235	0.126538	3.39082	0.10131	0.182082
RPA0834	CoxF, "putative CoxF"	180	7.20136	23.1162	18.092	21.224	16.0726	2.98738	0.127558	0.239354	2.23572	0.297571	0.4335	2.72692	0.157738	0.264752	2.65276	0.194305	0.308464
RPA0835	coxG, "possible cytochrome-c oxidase assembly protein"	645	18.4221	74.0949	75.3301	67.6772	54.3851	3.71161	0.00173389	0.00635547	3.7295	0.00116216	0.00397236	3.38523	0.00319915	0.00946417	3.5611	0.00305252	0.00887384
RPA0836	coxC, "cytochrome c oxidase subunit III"	855	23.7518	57.7037	70.3874	65.1919	68.7315	2.27259	0.0569552	0.12563	2.72444	0.0114794	0.0296747	2.56968	0.0183121	0.0440258	3.59187	0.000950773	0.00312098
RPA0837	n/a, "conserved hypothetical protein in cyt c oxidase gene clusters"	396	4.18261	11.2579	11.5131	11.3869	7.30572	2.85939	0.335355	0.496042	2.81405	0.327752	0.465721	2.85702	0.312596	0.448802	2.39081	0.463319	0.5989
RPA0838	n/a, "possible surfeit 1"	804	6.62811	49.9045	50.7926	41.6742	29.3864	7.50275	0.000377551	0.00162509	7.53444	0.000230977	0.000943729	6.21335	0.00162164	0.00516085	5.67626	0.00527359	0.0143818
RPA0839	thrC, "threonine synthase"	1506	63.6455	75.4271	72.4833	71.6523	64.1943	1.0823	0.826039	0.908897	1.02304	0.962466	0.988413	1.02487	0.957599	0.985582	1.21417	0.575996	0.700896
RPA0840	mpp, "putative protease"	1290	65.0913	62.8055	56.649	47.4323	30.2295	0.887876	0.742179	0.848648	0.790204	0.497412	0.635091	0.668081	0.250859	0.379213	0.563654	0.137352	0.233437
RPA0841	n/a, "putative ribosomal-protein-alanine N-acetyltransferase"	597	105.548	154.728	134.081	130.292	106.612	1.32766	0.277979	0.432371	1.13284	0.640641	0.753319	1.11556	0.680935	0.786628	1.20863	0.501463	0.634095
RPA0842	n/a, "conserved unknown protein"	654	59.0203	106.977	100.286	107.349	69.4881	1.655	0.105456	0.205787	1.53	0.167608	0.279427	1.6555	0.0931086	0.173459	1.40071	0.307886	0.441888
RPA0843	atpF1, "putative Fo ATP synthase B chain"	492	637.291	50.1389	43.2884	50.9172	23.6434	0.0706885	4.29375e-33	2.72242e-31	0.0604246	4.94146e-37	3.07194e-35	0.0721436	3.88709e-34	2.03356e-32	0.0436836	9.33524e-35	5.06083e-33
RPA0844	atpF2, "putative FoF1 ATP synthase, subunit B'"	558	653.672	48.5761	48.5566	49.4964	19.4426	0.0668609	2.10455e-34	1.40408e-32	0.0658525	5.21232e-36	3.09011e-34	0.0682831	1.79701e-35	1.02395e-33	0.0348881	7.25582e-38	4.91692e-36
RPA0845	atpE, "probable ATP synthase subunit C TRANSMEMBRANE protein"	228	1850.88	75.8665	86.8416	123.059	51.5486	0.0369269	2.60848e-65	9.32794e-63	0.0416273	5.92539e-64	1.39996e-61	0.0603103	6.45266e-54	9.95267e-52	0.0325106	2.61584e-55	4.10503e-53
RPA0846	atpB, "Fo ATP synthase subunit A"	747	357.272	111.881	93.5553	98.26	52.0423	0.285522	4.60356e-05	0.00024556	0.234526	6.03177e-06	3.31673e-05	0.251125	1.00906e-05	4.98537e-05	0.172569	3.47932e-07	2.11e-06
RPA0847	atpI, "FoF1 ATP synthase, subunit I"	387	561.78	966.735	979.324	704.284	377.363	1.57276	0.0386807	0.0910974	1.56919	0.0235141	0.0552344	1.14679	0.546628	0.675247	0.811252	0.413844	0.549968
RPA0848	n/a, "conserved unknown protein"	624	46.278	50.4874	51.1447	46.67	35.6417	0.987739	0.996847	1	0.99186	1	1	0.908977	0.820932	0.892971	0.914561	0.844965	0.908985
RPA0849	n/a, "conserved hypothetical protein"	585	100.942	53.7516	73.704	86.7159	147.126	0.479307	0.020616	0.0539066	0.655192	0.148378	0.253537	0.778163	0.378534	0.516947	1.75303	0.0323256	0.0699112
RPA0850	n/a, "Protein of unknown function UPF0047"	474	65.3288	30.0971	29.68	36.8634	31.7891	0.422838	0.0284557	0.0706651	0.40204	0.0176218	0.0430541	0.514622	0.0690421	0.135212	0.595514	0.162076	0.266797
RPA0851	n/a, "possible MFS transporter"	1665	335.544	67.6887	70.5295	64.0951	54.5889	0.181803	5.03911e-13	7.546e-12	0.186981	2.77497e-13	3.69843e-12	0.172352	2.78868e-14	3.80298e-13	0.194585	4.95867e-11	4.75405e-10
RPA0852	n/a, "two-component transcriptional regulator, LuxR family"	678	329.159	557.245	564.951	431.1	220.82	1.53886	0.018634	0.049506	1.53575	0.0170701	0.0418547	1.18969	0.347879	0.485662	0.803169	0.304701	0.438403
RPA0853	n/a, "sensor histidine kinase, possible proline sensor PrlS"	3510	48.9118	28.8572	32.1945	27.8347	19.0604	0.534183	0.145525	0.266215	0.590794	0.198585	0.319794	0.515556	0.111391	0.19986	0.458694	0.0851316	0.157857
RPA0854	hemO, "5-aminolevulinic acid synthase (ALAS)"	1230	982.078	234.819	208.791	148.373	94.4754	0.217672	1.76329e-16	3.59084e-15	0.190256	3.42034e-19	7.39587e-18	0.137482	2.41993e-24	6.8726e-23	0.115631	7.436e-25	2.28574e-23
RPA0855	n/a, "Beta-lactamase-like"	1065	39.9625	133.618	134.238	129.608	78.269	3.06103	0.000368799	0.00159201	3.02354	0.000298709	0.00118425	2.98125	0.000344592	0.00127543	2.34735	0.0126797	0.0311679
RPA0856	n/a, "methyl-accepting chemotaxis receptor/sensory transducer"	2139	45.2147	117.216	120.854	77.9997	47.9022	2.38031	0.00646049	0.0202301	2.41393	0.00423467	0.0123885	1.58397	0.177139	0.28997	1.27163	0.542475	0.671061
RPA0857	n/a, "possible outer membrane protein"	735	11354.9	5375.15	1133.64	721.374	674.311	0.431068	5.47998e-09	5.37182e-08	0.0895298	1.7004e-48	2.00289e-46	0.0578419	1.73316e-63	3.97559e-61	0.0725673	2.82666e-47	3.12154e-45
RPA0858	n/a, "ABC transporter, ATP-binding protein"	750	28.5174	55.796	42.8129	30.8131	21.9391	1.80164	0.162043	0.288871	1.35894	0.494934	0.633077	0.990832	1	1	0.899086	0.866471	0.924119
RPA0859	n/a, "ABC transporter, permease protein"	873	30.1913	44.326	34.3189	32.426	20.505	1.31845	0.543028	0.694417	1.01424	1	1	0.969882	0.974103	0.99615	0.800608	0.68193	0.789635
RPA0860	n/a, "ABC transporter, periplasmic binding protein"	918	101.431	90.1339	89.5377	84.4593	84.8932	0.805826	0.461629	0.620902	0.788787	0.405785	0.546089	0.756524	0.327349	0.463512	1.00883	1	1
RPA0861	n/a, "possible CobW protein involved in cobalamin synthesis"	1089	270.927	90.6091	97.1286	117.262	90.7127	0.302469	4.22167e-07	3.14514e-06	0.320948	6.72958e-07	4.2756e-06	0.391687	2.41764e-05	0.000112063	0.396008	0.00014163	0.000556625
RPA0862	n/a, "G-protein beta WD-40 repeat"	1020	39.6075	36.8306	38.1209	34.3841	23.9907	0.850946	0.725873	0.838303	0.860239	0.736833	0.829388	0.781326	0.572593	0.696359	0.724832	0.491901	0.624994
RPA0863	n/a, "possible MgtC-magnesium transport"	723	31.5744	80.2423	78.3737	71.7235	52.1025	2.33136	0.0234747	0.0602883	2.25263	0.026345	0.0608621	2.09754	0.0453067	0.0953006	1.99572	0.0821649	0.15363
RPA0864	n/a, "hypothetical protein"	399	162.798	188.009	179.397	173.758	583.084	1.04194	0.927808	0.971379	0.978897	0.968592	0.992995	0.963971	0.931905	0.967598	4.39377	0.00745928	0.0195727
RPA0865	n/a, "homospermidine synthase"	1431	70.3529	50.9264	101.725	172.873	98.0529	0.655952	0.231022	0.376887	1.29789	0.384096	0.524391	2.24179	0.002054	0.00638025	1.64238	0.0923283	0.168718
RPA0866	rnk, "putative nucleoside diphosphate kinase regulator"	405	47.12	56.6532	101.798	159.586	172.483	1.09259	0.830313	0.911356	1.92294	0.0400376	0.0866158	3.08573	6.81077e-05	0.000290415	4.33268	1.72117e-07	1.08498e-06
RPA0867	n/a, "Endoribonuclease L-PSP"	387	113.696	357.572	433.03	732.28	325.501	2.88442	1.5113e-06	1.03077e-05	3.4435	3.53185e-09	3.07261e-08	5.91833	7.47653e-20	1.52705e-18	3.41773	1.44522e-07	9.22078e-07
RPA0868	n/a, "hypothetical protein"	159	4.07624	8.97234	58.1675	174.098	99.3164	2.07818	0.568548	0.714783	14.6979	2.82706e-06	1.62751e-05	45.0508	1.48559e-20	3.1643e-19	32.8198	2.59413e-06	1.37386e-05
RPA0869	n/a, "GCN5-related N-acetyltransferase"	588	48.7439	45.0868	394.886	994.808	1157.47	0.842261	0.678347	0.800373	7.35393	3.25866e-17	6.11562e-16	18.8316	1.6437e-41	1.22538e-39	28.7134	3.49858e-51	4.47069e-49
RPA0870	n/a, "putative ornithine decarboxylase"	1143	32.069	365.076	1549.76	2899.09	3152.87	10.5242	9.10968e-20	2.40948e-18	44.0147	1.66258e-71	6.20143e-69	83.6713	4.55225e-102	4.07244e-99	119.583	4.6315e-96	5.91839e-93
RPA0871	n/a, "conserved hypothetical protein"	261	176.861	373.276	433.21	455.434	382.879	1.92689	0.00151874	0.00563618	2.20034	7.20163e-05	0.000329091	2.35138	1.32815e-05	6.43291e-05	2.60506	7.02177e-06	3.44541e-05
RPA0872	n/a, "putative peptidyl-dipeptidase"	2091	55.1725	205.047	164.058	129.539	60.7622	3.41089	5.81137e-06	3.63566e-05	2.68372	0.000374667	0.00145574	2.15166	0.0082438	0.021858	1.32205	0.426397	0.562472
RPA0873	n/a, "conserved hypothetical protein"	654	56.3776	47.1717	50.0933	38.3047	25.0673	0.755121	0.462531	0.621715	0.790798	0.525717	0.657476	0.616907	0.201479	0.319693	0.527188	0.120662	0.210434
RPA0874	n/a, "conserved hypothetical protein"	1314	73.8769	44.1516	47.5349	47.3762	60.1346	0.538221	0.0815984	0.167352	0.572512	0.102004	0.187311	0.581195	0.108868	0.196317	0.969183	0.950691	0.981185
RPA0875	hemZ, "ferrochelatase"	1038	380.118	1012.23	960.027	844.515	576.012	2.42751	2.2835e-07	1.78449e-06	2.26616	1.37877e-06	8.3453e-06	2.02666	3.50531e-05	0.000157898	1.82703	0.00171749	0.00529757
RPA0876	n/a, "conserved unknown protein"	996	72.9535	95.1307	122.285	162.795	253.857	1.18516	0.588803	0.731503	1.50667	0.148844	0.254015	2.03783	0.00691324	0.0187582	4.199	7.80189e-09	5.82051e-08
RPA0877	n/a, "conserved hypothetical protein"	450	13.6026	23.2483	27.4998	34.5151	31.6094	1.60888	0.464	0.62266	1.86094	0.294322	0.429816	2.37892	0.107812	0.194649	2.87592	0.0484895	0.0990271
RPA0878	n/a, "transcriptional regulator, AraC type; possible DNA gyrase inhibitor"	906	27.5019	65.0842	76.921	78.5963	66.7917	2.17163	0.05588	0.123747	2.51997	0.0142373	0.0357109	2.62729	0.00905039	0.0237364	2.96063	0.00424591	0.0119133
RPA0879	kpsF, "CBS domain:Sugar isomerase (SIS):KpsF/GutQ family protein"	1014	80.4649	91.2144	64.6174	55.3401	32.9892	1.02819	0.941147	0.979722	0.715661	0.293561	0.429229	0.625078	0.145144	0.247312	0.47881	0.0423572	0.0883801
RPA0880	n/a, "hypothetical protein"	1716	34.8737	24.4903	11.4625	12.8833	10.2912	0.632501	0.354884	0.516132	0.28557	0.0218622	0.0519401	0.316444	0.0309565	0.0689756	0.34904	0.0595505	0.117641
RPA0881	n/a, "hypothetical protein"	1017	8.21394	15.7226	17.7398	15.8264	13.6309	1.879	0.447309	0.607343	2.08976	0.335302	0.473684	1.87941	0.426388	0.563853	2.17129	0.327081	0.462251
RPA0882	n/a, "ABC transporter, permease"	852	7.69159	11.3721	11.5432	11.2466	8.34756	1.33277	0.783932	0.87901	1.3122	0.791752	0.873414	1.3339	0.773783	0.856928	1.30003	0.830559	0.897626
RPA0883	n/a, "ABC transporter, ATP-binding protein"	795	20.6529	22.3561	22.8574	19.9307	12.3577	1.00027	1	1	1.00724	1	1	0.886703	0.862377	0.921633	0.72266	0.628175	0.745328
RPA0884	n/a, "ABC transporter, substrate-binding protein"	999	21.9861	71.1635	63.8925	73.2856	50.438	2.98128	0.00791694	0.0240889	2.64181	0.0184296	0.044759	3.08682	0.00399947	0.0115604	2.78884	0.0157498	0.0375885
RPA0885	n/a, "conserved hypothetical protein"	273	113.164	414.351	516.755	511.578	459.879	3.34568	1.98018e-08	1.79805e-07	4.10621	4.73014e-12	5.63554e-11	4.13002	3.19054e-12	3.62215e-11	5.01268	0.000223197	0.000834656
RPA0886	n/a, "putative diguanylate cyclase (GGDEF)"	1509	135.628	92.4125	62.412	43.3292	31.4741	0.619605	0.0778377	0.161352	0.410936	0.0015526	0.00512684	0.28626	2.25429e-05	0.000104927	0.276454	5.79741e-05	0.000246005
RPA0887	exoN, "UTP-glucose-1-phosphate uridylyltransferase"	876	149.782	89.2305	86.2468	96.8735	63.9188	0.541118	0.0213913	0.0556696	0.511559	0.0104665	0.0273965	0.586826	0.0366626	0.0792231	0.510762	0.0168971	0.0399114
RPA0888	n/a, "putative lysophospholipase L2"	1047	47.7339	52.118	46.5312	41.5727	28.3803	0.996252	1	1	0.8764	0.745019	0.835766	0.793466	0.561432	0.68727	0.70653	0.412371	0.548989
RPA0889	hspD, "small heat shock protein"	477	1168.07	1263.98	1750.08	2011.32	5982.24	0.983944	0.919175	0.96694	1.3409	0.0802454	0.154482	1.56679	0.0508681	0.104951	6.21804	3.87058e-14	4.96734e-13
RPA0890	n/a, "hypothetical protein"	777	42.9116	138.544	133.615	166.283	152.193	2.95188	0.000435791	0.00185346	2.81113	0.000632742	0.00230538	3.55118	8.48579e-06	4.24574e-05	4.34704	3.22007e-06	1.67657e-05
RPA0891	gltB, "glutamate synthase, large subunit"	4728	217.076	167.048	205.037	216.563	177.438	0.701356	0.117413	0.224577	0.847311	0.444933	0.585311	0.909337	0.659655	0.769296	0.979547	0.936173	0.972259
RPA0892	gltD, "glutamate synthase (NADPH) small chain"	1455	242.47	43.5498	68.2199	79.1568	70.7111	0.161541	7.97711e-12	1.07565e-10	0.251504	1.70409e-08	1.37433e-07	0.296837	3.49468e-07	2.22199e-06	0.347527	3.30095e-05	0.000146029
RPA0893	n/a, "conserved hypothetical protein"	402	118.948	94.6337	99.8031	100.797	90.2584	0.721146	0.2415	0.389712	0.750812	0.289496	0.424708	0.767172	0.32236	0.458917	0.903744	0.738515	0.832591
RPA0894	n/a, "putative transposase"	960	0.225042	0.804941	1.49259	1.63094	1.25567	Inf	1	1	Inf	0.869814	0.927415	Inf	0.723311	0.818272	Inf	0.795167	0.873369
RPA0895	n/a, "putative 3-oxoacyl-[ACP] reductase"	777	21.7802	165.167	212.242	259.137	210.371	6.95655	2.83005e-09	2.88162e-08	8.82336	3.80214e-13	4.99073e-12	10.934	3.89724e-17	6.55352e-16	11.6451	2.3344e-16	3.61893e-15
RPA0896	n/a, "putative 3-oxoacyl-acyl carrier protein reductase"	735	19.1056	114.759	143.909	179.875	123.004	5.62657	2.61713e-06	1.71659e-05	6.93932	9.57736e-09	7.93122e-08	8.82021	5.49991e-12	6.09693e-11	7.86095	2.03195e-09	1.61706e-08
RPA0897	n/a, "conserved hypothetical protein"	1695	169.731	122.776	92.567	91.0418	47.5777	0.654387	0.0873473	0.176431	0.485685	0.00417913	0.012238	0.485451	0.00396955	0.0114813	0.332139	0.000129217	0.000510757
RPA0898	dapA2, "putative dihydrodipicolinate synthase"	918	8.70752	24.735	31.7142	27.6301	18.8433	2.72757	0.146291	0.267288	3.52505	0.039059	0.0849712	3.0697	0.077229	0.147911	2.78152	0.138595	0.234931
RPA0899	n/a, "putative transglycolase"	1398	33.0191	58.719	55.1146	49.8158	35.1372	1.6366	0.223165	0.367604	1.51439	0.300625	0.436458	1.38512	0.427855	0.565209	1.27569	0.591718	0.71613
RPA0900	n/a, "probable Rht family transporter, amino acid efflux"	633	19.909	35.6839	32.7199	27.3071	19.4242	1.63201	0.346158	0.507737	1.49103	0.441923	0.582464	1.23525	0.712112	0.811432	1.16703	0.809988	0.882924
RPA0901	n/a, "DUF81"	768	281.209	82.429	63.5199	55.8597	30.6855	0.263297	1.95435e-08	1.78103e-07	0.200197	8.03839e-11	8.35769e-10	0.179181	2.13617e-11	2.24298e-10	0.127658	1.87676e-13	2.2564e-12
RPA0902	n/a, "Glyoxalase/Bleomycin resistance protein/dioxygenase domain"	432	21.6707	57.1026	60.4574	54.9446	53.5753	2.38889	0.0471086	0.10719	2.49816	0.028968	0.0658177	2.30469	0.0498767	0.103119	3.00494	0.00864485	0.0221698
RPA0903	n/a, "possible transcriptional regulator, TetR family"	600	7.32138	13.8697	12.8091	15.7614	7.03176	1.6887	0.566337	0.712565	1.59897	0.605873	0.724426	2.01437	0.382186	0.519926	1.11433	0.969251	0.994135
RPA0904	n/a, "putative Mono-phosphatase"	921	111.187	87.1296	68.6671	63.8522	35.5351	0.715836	0.244191	0.392992	0.554793	0.0420245	0.0901735	0.522566	0.0256159	0.0586987	0.381421	0.00331424	0.0095263
RPA0905	n/a, "Flp/Fap pilin component"	174	616.254	590.66	435.331	342.655	401.815	0.870555	0.422004	0.584555	0.631926	0.00831865	0.0224777	0.504949	0.000110237	0.000450927	0.77562	0.188104	0.300408
RPA0906	n/a, "putative N-formylglutamate amidohydrolase"	888	191.144	166.745	173.61	143.1	97.5351	0.79218	0.316901	0.475351	0.814936	0.366173	0.505729	0.68021	0.0938877	0.174547	0.607122	0.0507089	0.102855
RPA0907	n/a, "response regulator receiver (CheY-like protein)"	360	402.876	102.702	61.6937	35.3153	34.8239	0.232058	1.76877e-11	2.29503e-10	0.137149	1.54195e-18	3.16596e-17	0.0792912	8.62857e-26	2.7276e-24	0.10355	1.04607e-18	2.00367e-17
RNA_9	tRNA-Val1, "tRNA-Val"	75	920.813	17082	17157.3	13156.9	9122	16.9084	1.77077e-68	6.88289e-66	16.7191	2.97102e-69	9.17122e-67	13.0253	5.38072e-59	1.02417e-56	11.9096	4.97981e-43	4.24233e-41
RPA0908	n/a, "hypothetical protein"	126	27.4337	24.5315	24.8119	17.3967	17.2206	0.80822	0.702902	0.82006	0.810845	0.699793	0.801708	0.555607	0.284097	0.418082	0.725875	0.589126	0.713573
RPA0909	wrbA, "Trp repressor binding protein"	600	11.6422	20.0121	25.7268	30.479	26.4193	1.58092	0.513611	0.669244	1.94475	0.283592	0.418033	2.37125	0.132308	0.230143	2.65147	0.0917449	0.167824
RPA0910	n/a, "DUF209:Cupin domain"	699	7.21166	24.8312	20.965	17.4714	19.3147	3.11557	0.107992	0.209379	2.6215	0.185146	0.30256	2.20849	0.303763	0.439577	3.18594	0.101392	0.182193
RPA0911	n/a, "transcriptional regulator, LysR family"	924	5.22176	10.7433	12.1945	11.997	8.3494	2.12151	0.482914	0.640162	2.28688	0.405617	0.546028	2.32467	0.38886	0.526715	2.1536	0.481253	0.614817
RPA0912	n/a, "unknown protein"	834	35.4887	199.351	181.727	169.562	133.047	5.16874	1.53653e-08	1.41614e-07	4.63109	1.25468e-07	8.91423e-07	4.40451	3.71197e-07	2.34681e-06	4.5287	1.01358e-06	5.74314e-06
RPA0913	n/a, "DUF179"	654	1042.55	1373.34	1337.98	1237.24	1312.9	1.19664	0.2523	0.403205	1.14767	0.374765	0.515266	1.07819	0.628725	0.744367	1.51391	0.017319	0.0408109
RPA0914	n/a, "putative diguanylate cyclase (GGDEF)/phosphodiesterase (EAL) with PAS domain"	2880	81.7904	58.1621	56.7184	48.9717	34.0915	0.641419	0.179403	0.311128	0.615059	0.132005	0.230905	0.541141	0.060712	0.121642	0.49525	0.0476131	0.0974597
RPA0915	n/a, "putative NADPH quinone oxidoreductase"	999	34.0244	57.8352	51.0488	52.4095	23.5297	1.57003	0.267065	0.420049	1.37006	0.445731	0.585844	1.43334	0.371852	0.510291	0.837804	0.732684	0.828134
RPA0916	n/a, "conserved unknown protein"	192	294.43	269.346	319.211	395.014	363.203	0.833216	0.370099	0.532013	0.972032	0.892777	0.943471	1.22257	0.288984	0.423396	1.46283	0.0582471	0.115602
RPA0917	n/a, "probable transcriptional regulator, AraC family"	510	1156.03	814.352	945.169	917.318	727.521	0.639448	0.00532322	0.0171371	0.730499	0.0455844	0.096494	0.720151	0.0368352	0.0795769	0.757863	0.11275	0.198612
RPA0918	n/a, "possible 50S ribosomal protein L31"	228	228.991	221.603	436.208	808.947	712.428	0.885032	0.733197	0.843154	1.71885	0.037464	0.0818792	3.23962	6.09227e-11	6.14447e-10	3.70208	2.49151e-05	0.000112958
RPA0919	n/a, "ABC transporter, ATP-binding protein"	1905	65.3603	179.137	157.683	132.094	86.3111	2.49683	0.000755028	0.00301068	2.16936	0.00448201	0.0130185	1.83979	0.0299987	0.0671424	1.58087	0.141951	0.239485
RPA0920	n/a, "GCN5-related N-acetyltransferase"	447	45.5925	26.7289	23.4589	20.5958	15.1018	0.535372	0.161455	0.288164	0.457647	0.0775685	0.150367	0.404028	0.0438173	0.0926909	0.383419	0.0498971	0.101411
RPA0921	n/a, "possible flagellar motor protein MotB"	1026	68.5743	56.1395	49.6419	43.5223	33.2496	0.742069	0.394895	0.55724	0.644845	0.205476	0.328234	0.574884	0.114349	0.203909	0.572369	0.13956	0.236209
RPA0922	n/a, "conserved hypothetical protein"	1020	125.177	290.565	259.184	214.655	150.621	2.10895	0.000909482	0.00355521	1.85033	0.00610938	0.01715	1.5567	0.0548944	0.111915	1.42604	0.157102	0.260382
RPA0923	n/a, "conserved hypothetical protein"	828	95.4093	249.684	257.457	269.195	227.841	2.38318	0.000299237	0.00132107	2.42089	0.000151791	0.000647991	2.56951	4.02628e-05	0.000178755	2.85785	1.69875e-05	7.89778e-05
RPA0924	n/a, "possible cyclopropane-fatty-acyl-phospholipid synthase"	1026	44.64	29.3733	34.724	35.709	24.2616	0.599077	0.247403	0.397017	0.691558	0.379239	0.519661	0.723528	0.434331	0.571905	0.654322	0.345833	0.482375
RPA0925	n/a, "hypothetical protein"	195	490.062	245.998	294.928	214.863	139.708	0.456325	4.14381e-05	0.000223032	0.53865	0.000771698	0.00275339	0.39885	1.26962e-06	7.27056e-06	0.339257	4.51991e-07	2.70258e-06
RPA0926	n/a, "hypothetical protein"	195	651.815	167.047	182.367	115.3	95.1992	0.233232	4.39339e-14	7.24666e-13	0.249985	1.44477e-13	1.98367e-12	0.16006	1.04779e-20	2.26414e-19	0.174803	6.81292e-16	1.014e-14
RPA0927	n/a, "transcriptional regulator, XRE family"	210	30.1771	27.1734	25.4322	21.1743	32.7192	0.80297	0.676568	0.799598	0.746313	0.562242	0.68675	0.621674	0.351834	0.489983	1.27877	0.598297	0.721147
RPA0928	n/a, "conserved hypothetical protein"	576	48.8842	51.0828	44.7777	41.3172	41.4371	0.946632	0.904987	0.957579	0.811851	0.598468	0.717874	0.768488	0.503586	0.636763	1.01519	0.991104	1
RPA0929	n/a, "hypothetical protein"	588	10.0427	6.36876	7.19988	9.37292	10.9679	0.574127	0.596678	0.736884	0.658966	0.680013	0.784974	0.861429	0.905314	0.95153	1.32826	0.755944	0.844567
RPA0930	n/a, "possible 3-octaprenyl-4-hydroxybenzoate carboxy-lyase"	603	99.4814	57.4702	55.1941	41.1289	25.988	0.52336	0.0398802	0.0933566	0.492614	0.0217934	0.0518454	0.371801	0.00205826	0.00638683	0.30282	0.000814461	0.00271234
RPA0931	ubiD, "Carboxylyase-related protein"	1539	161.574	92.0401	88.3228	67.0231	43.3928	0.516559	0.0115693	0.0333644	0.489549	0.00529834	0.0151053	0.375623	0.000223196	0.000858799	0.316996	9.57548e-05	0.0003888
RPA0932	n/a, "conserved unknown protein"	546	135.718	46.3777	38.4107	23.5142	7.7272	0.309627	0.000104231	0.000516246	0.252293	5.1668e-06	2.85866e-05	0.154974	7.93841e-09	6.257e-08	0.0658594	8.90438e-12	9.2401e-11
RPA0933	n/a, "putative protease, putative"	978	301.529	64.2433	46.2845	37.6537	19.3512	0.193162	1.13715e-11	1.49943e-10	0.136751	7.68208e-16	1.28302e-14	0.111756	4.04211e-18	7.34974e-17	0.0758036	8.56536e-19	1.64768e-17
RPA0934	n/a, "conserved unknown protein"	921	133.08	17.2323	16.2651	13.668	8.50748	0.116153	8.59514e-10	9.24676e-09	0.104237	6.60547e-11	6.96006e-10	0.0888662	6.7336e-12	7.44608e-11	0.0724214	2.62472e-11	2.6029e-10
RPA0935	n/a, "conserved hypothetical protein"	1302	41.3719	83.3189	96.6963	96.8764	95.269	1.84047	0.0831744	0.169651	2.09613	0.0249796	0.0581579	2.14043	0.0196273	0.0465374	2.82181	0.00153967	0.0048071
RPA0936	n/a, "possible transcriptional regulator, TetR family"	573	39.3373	41.2877	44.7848	46.2334	33.5547	0.944191	0.913381	0.963242	1.00864	1	1	1.0721	0.880391	0.935056	0.997939	1	1
RPA0937	n/a, "extragenic suppressor protein SuhB; Inositol monophosphatase family"	789	67.9063	76.5435	60.0957	59.215	26.8131	1.03809	0.924831	0.969511	0.794604	0.499296	0.635713	0.800895	0.510394	0.642644	0.469029	0.0507254	0.102865
RPA0938	n/a, "conserved unknown protein"	1092	63.3086	52.6375	60.0018	63.4311	39.2984	0.757644	0.443508	0.603771	0.845123	0.630636	0.744685	0.909544	0.788933	0.869294	0.747264	0.42825	0.564333
RPA0939	n/a, "possible thiamine-phosphate pyrophosphorylase"	660	70.1587	91.3242	147.137	148.884	137.074	1.18201	0.600655	0.740441	1.87391	0.0217675	0.0517977	1.9281	0.105217	0.190812	2.33137	0.00237308	0.00708755
RPA0940	n/a, "fructose-bisphosphate aldolase"	1035	244.916	352.918	363.413	427.989	304.04	1.31345	0.174353	0.304556	1.33135	0.144029	0.248094	1.5933	0.0145989	0.0360878	1.50114	0.0568024	0.113288
RPA0941	n/a, "conserved hypothetical protein"	324	84.0158	126.406	157.601	137.434	200.535	1.37204	0.26346	0.415874	1.68382	0.0471273	0.0994058	1.49227	0.135156	0.233779	2.91215	2.77996e-05	0.000124771
RPA0942	n/a, "conserved hypothetical protein"	285	77.3198	173.737	222.132	270.729	415.138	2.06186	0.00663363	0.0206979	2.59786	0.000114957	0.000503964	3.21619	7.83809e-07	4.67232e-06	6.52553	4.16374e-16	6.31265e-15
RPA0943	cbbK, "phosphoglycerate kinase"	1197	145.832	37.9395	46.6311	74.9236	39.4765	0.232699	2.02127e-06	1.35764e-05	0.287954	1.6322e-05	8.40705e-05	0.468851	0.00455167	0.012972	0.317548	0.000195216	0.000740861
RPA0944	cbbG, "glyceraldehyde-3-phosphate dehydrogenase(GAPDH)"	1008	170.175	506.435	471.684	509.786	314.396	2.72958	4.63694e-07	3.43164e-06	2.50214	3.37047e-06	1.91693e-05	2.75129	1.97168e-07	1.29221e-06	2.23077	0.000246257	0.000911366
RPA0945	cbbT2, "transketolase"	1986	21.5751	32.5343	36.3698	38.4409	32.7461	1.38573	0.542116	0.693747	1.53437	0.386986	0.52737	1.64479	0.298143	0.433759	1.83684	0.215424	0.334086
RPA0946	n/a, "hypothetical protein"	378	284.816	255.537	199.874	161.707	103.643	0.813453	0.315193	0.473425	0.626224	0.0237694	0.0557317	0.513495	0.00161157	0.00513247	0.433236	0.00041512	0.00146537
RPA0947	n/a, "conserved hypothetical protein"	411	197.117	103.408	75.9072	73.2948	42.9678	0.476684	0.0026662	0.00933276	0.343656	2.20934e-05	0.000110926	0.337691	1.54037e-05	7.38882e-05	0.259073	1.90297e-06	1.03227e-05
RPA0948	n/a, "possible hypothetical RNA methyltransferase"	1239	33.4203	151.795	161.856	162.105	107.848	4.23872	4.08328e-06	2.6112e-05	4.44897	7.22609e-07	4.55549e-06	4.52072	4.26313e-07	2.65585e-06	3.95652	2.70545e-05	0.000121609
RPA0949	matE2, "putative multidrug efflux protein (NorM)"	1425	5.00305	37.6673	36.9762	31.6876	15.988	7.57587	0.00191012	0.00693039	7.25711	0.00198525	0.00636253	6.36638	0.00539551	0.0150462	4.14188	0.0801864	0.150655
RPA0950	tly, "putative hemolysin"	741	6.99727	3.44939	3.60375	4.564	3.41624	0.419615	0.534572	0.687214	0.413031	0.510593	0.646029	0.559423	0.656218	0.766587	0.55556	0.681219	0.78913
RPA0951	n/a, "Nucleoside 2-deoxyribosyltransferase"	564	32.9424	20.2355	22.7497	19.3215	17.0985	0.559487	0.264083	0.416385	0.619452	0.333087	0.471653	0.531395	0.208728	0.327983	0.63138	0.373791	0.511402
RPA0952	dxs, "1-D-deoxyxylulose 5-phosphate synthase"	1926	343.354	287.95	360.183	378.078	365.952	0.76097	0.165518	0.293279	0.936399	0.73235	0.826109	0.999038	1	1	1.2736	0.227823	0.35003
RPA0953	xseB, "possible exodeoxyribonuclease small subunit"	252	136.597	185.638	418.701	535.073	847.159	1.23635	0.380879	0.542726	2.75091	5.74324e-05	0.000267639	3.57933	7.32843e-08	5.07039e-07	7.50371	6.74011e-23	1.71767e-21
RPA0954	n/a, "possible histone deacetylase or acetylpolyamine aminohydrolase or acetoin utilization protein"	930	315.776	105.909	118.777	141.014	250.875	0.304058	1.25169e-07	1.02286e-06	0.336201	5.14644e-07	3.34332e-06	0.404877	1.90735e-05	9.01384e-05	0.964191	0.84071	0.906043
RPA0955	n/a, "putative 5`-nucleotidase family protein"	1719	16.1706	35.6167	28.8335	27.0696	20.3712	2.05295	0.18265	0.315778	1.64606	0.377309	0.517651	1.55495	0.441163	0.578008	1.55023	0.470448	0.605964
RPA0956	n/a, "hypothetical protein"	477	268.428	424.193	392.426	390.211	290.494	1.43835	0.0603194	0.131462	1.30897	0.16054	0.270104	1.32293	0.14278	0.244181	1.28519	0.226358	0.348018
RPA0957	n/a, "putative enoyl-CoA hydratase"	795	162.778	86.7327	87.3332	96.1086	74.8285	0.485418	0.00606808	0.0191827	0.477937	0.00402909	0.0118529	0.535937	0.0130507	0.0327678	0.553488	0.028539	0.0630636
RPA0958	n/a, "putative acyl-CoA dehydrogenase"	1782	25.7826	75.7532	85.0141	83.8908	70.7911	2.74555	0.0102045	0.0299798	3.02547	0.0028489	0.00871613	3.03823	0.0025371	0.00769126	3.39283	0.00124955	0.00398475
RNA_10	tRNA-Gln1, "tRNA-Gln"	75	219.881	183.081	233.604	438.397	189.657	0.761724	0.274943	0.428744	0.953792	0.860657	0.920612	1.82213	0.299865	0.435204	1.05236	0.862519	0.921591
RPA0959	hupU, "uptake hydrogenase accessory protein hupU"	1002	22.4953	51.8484	50.961	50.5025	28.512	2.10769	0.0979311	0.193567	2.05446	0.101135	0.186404	2.0656	0.0952195	0.176436	1.52145	0.403852	0.540166
RPA0960	hupV pseudogene, "uptake hydrogenase regulatory protein hupV pseudogene, frameshifted"	1442	11.686	23.5788	21.6351	21.4117	15.7577	1.9015	0.333662	0.494191	1.70919	0.423758	0.564674	1.6948	0.428732	0.566136	1.6366	0.490861	0.62413
RPA0962	hupS, "hydrogenase small chain"	1113	18.4401	55.2226	61.386	49.6299	47.9253	2.7518	0.0268646	0.0675203	3.00686	0.0106653	0.0278374	2.47452	0.0456195	0.095792	3.18721	0.00934649	0.0237175
RPA0963	hupL, "hydrogenase large chain"	1794	10.4367	32.0071	32.7834	29.7431	20.4939	2.86373	0.0815185	0.167296	2.90822	0.0659804	0.131902	2.63767	0.103274	0.188204	2.47727	0.159161	0.263254
RPA0964	hupC, "Ni/Fe-hydrogenase 1 B-type cytochrome subunit"	729	18.1763	26.9893	27.8751	26.3743	25.3821	1.37627	0.589752	0.731771	1.40643	0.546783	0.674865	1.35068	0.600084	0.7199	1.69002	0.345079	0.481549
RPA0965	hupD, "hydrogenase maturation protein hupD"	654	8.14832	26.9033	35.7525	27.3878	25.6203	3.21215	0.0836153	0.170239	4.17874	0.0164216	0.0404306	3.27273	0.0646664	0.128272	4.02761	0.0269771	0.0601022
RPA0966	hupE, "putative membrane-bound hydrogenase component hupE"	594	0.848645	2.7019	2.08332	2.95217	2.73965	Inf	0.519907	0.675307	Inf	0.732331	0.826109	Inf	0.494248	0.62806	Inf	0.391624	0.528687
RPA0967	hupF, "hydrogenase expression/formation protein hupF"	303	12.8341	21.1872	19.7758	24.3898	16.7091	1.49188	0.561654	0.708807	1.39441	0.628469	0.742517	1.74464	0.363619	0.502243	1.58579	0.495701	0.628675
RPA0968	hupG, "putative hydrogenase expression/formation protein hupG"	402	41.7392	60.4768	91.0541	98.616	70.9173	1.3147	0.480898	0.638247	1.9524	0.0454596	0.0963205	2.14543	0.0183911	0.0441565	2.02246	0.0435899	0.090593
RPA0969	hupH, "hydrogenase expression/formation protein hupH"	867	18.6886	81.244	111.632	116.516	74.5234	4.09207	0.000538585	0.00223535	5.54366	2.32699e-06	1.35797e-05	5.85781	6.29217e-07	3.81109e-06	4.94186	4.70572e-05	0.000202368
RPA0970	hupI, "putative rubredoxin hupI"	213	13.1856	52.465	77.3624	68.8028	41.8793	3.63879	0.00851115	0.025585	5.27171	9.22394e-05	0.000412657	4.79237	0.000304521	0.00114224	3.80582	0.00644417	0.0172172
RPA0971	hupJ, "putative hydrogenase expression/formation protein hupJ"	525	19.478	69.1789	82.1274	72.1715	38.0002	3.3026	0.00470844	0.0153682	3.84021	0.000603736	0.00220778	3.42149	0.00222997	0.00686079	2.36877	0.067547	0.130923
RPA0972	hupK, "putative hydrogenase expression/formation protein hupK"	1110	11.2886	35.076	31.5681	27.026	13.792	2.98782	0.0595602	0.130347	2.68488	0.0895256	0.169417	2.29506	0.172314	0.283987	1.55084	0.567001	0.692589
RPA0973	hypA, "hydrogenase formation/expression protein hypA"	342	34.7434	38.2374	28.7568	25.8204	16.566	1.01586	0.996448	1	0.750186	0.544062	0.672904	0.668239	0.396673	0.534675	0.563058	0.272349	0.401664
RPA0974	hypB, "hydrogenase expression/formation protein hypB"	957	27.6165	38.4477	37.2276	27.4203	17.3826	1.27984	0.612783	0.750141	1.20983	0.696222	0.798741	0.908902	0.871455	0.928164	0.730287	0.588366	0.712942
RPA0975	hypF, "hydrogenase maturation protein hypF"	2274	8.1704	15.7623	15.0942	12.3934	7.23584	1.87871	0.447355	0.607343	1.7314	0.509933	0.645619	1.45455	0.683492	0.788564	1.03947	1	1
RPA0976	hypC, "putative hypC"	234	14.1565	64.0142	77.6564	81.3631	75.469	4.27686	0.0015335	0.00568622	5.10658	0.000110439	0.00048606	5.46014	3.58454e-05	0.000161061	6.78066	2.84169e-06	1.49699e-05
RPA0977	hypD, "hydrogenase expression/formation protein hypD"	1143	10.0806	27.9787	31.7963	28.4922	20.7235	2.63245	0.129656	0.242497	2.96794	0.0661651	0.132124	2.6787	0.104795	0.190162	2.59992	0.140234	0.237209
RPA0978	hypE, "hydrogenase expression/formation protein hypE"	1047	4.81466	11.1844	13.8101	10.8268	9.03795	2.38723	0.424912	0.587945	3.01879	0.242319	0.371827	2.38483	0.402726	0.540797	2.56381	0.377412	0.514627
RPA0979	hoxA, "two component sigma-54-dependent hydrogenase transcriptional regulator hoxA, Fis family"	1449	26.8871	49.9656	53.0399	48.8837	35.2316	1.69826	0.229114	0.374731	1.77178	0.173185	0.286942	1.6638	0.231331	0.355581	1.56413	0.331191	0.466842
RPA0980	hoxJ, "sensor histidine kinase with a PAS domain"	1353	17.8836	32.7743	35.3817	30.6429	20.1798	1.73858	0.310636	0.468526	1.84322	0.23632	0.365	1.60432	0.379679	0.517775	1.38246	0.601056	0.722934
RPA0981	n/a, "sensor histidine kinase with multiple PAS and a response regulator receiver domain"	2388	44.2696	68.8509	57.8217	52.636	36.0674	1.43176	0.33005	0.490197	1.18305	0.663324	0.771981	1.097	0.821933	0.893549	0.981562	0.986105	1
RPA0982	pcaR, "putativetranscriptional regulator PcaR, IclR family"	792	11.8204	29.1955	23.7663	15.4989	9.58876	2.29152	0.171097	0.300335	1.82951	0.342133	0.48119	1.1863	0.843809	0.909923	0.947485	0.987302	1
RPA0983	n/a, "possible phthalate dioxygenase"	1359	40.0075	227.445	153.794	109.726	63.2437	5.22353	2.38701e-09	2.45004e-08	3.48479	2.39686e-05	0.000119669	2.51986	0.00363854	0.010582	1.89691	0.0769147	0.145763
RPA0984	glnA4, "putative glutamine synthetase-like protein"	1461	38.5453	96.8319	81.4475	60.3562	33.8696	2.29642	0.0154311	0.0422654	1.90638	0.0645917	0.129676	1.43524	0.336879	0.473557	1.04249	0.945826	0.978422
RPA0985	n/a, "putative branched-chain amino acid transport system substrate-binding protein"	1173	82.6959	54.0196	45.4752	44.4217	30.3673	0.589347	0.113117	0.217712	0.487777	0.0315138	0.0707177	0.484861	0.0291082	0.0654277	0.436379	0.0221016	0.0505754
RPA0986	n/a, "possible urea/short-chain amide transport system permease protein"	867	29.6526	40.0392	43.7964	43.8469	38.7216	1.23777	0.654812	0.782413	1.32621	0.525522	0.657324	1.36381	0.477563	0.612249	1.6052	0.286605	0.417742
RPA0987	n/a, "possible branched-chain amino acid ABC transporter, permease protein"	999	18.3818	12.5548	13.2349	12.8516	7.96389	0.606183	0.478047	0.63619	0.646588	0.518817	0.652045	0.631701	0.49421	0.62806	0.497213	0.351392	0.488226
RPA0988	n/a, "putative branched-chain amino acid ABC transporter, ATP-binding protein"	765	27.9582	14.4525	17.794	13.6718	8.19387	0.463052	0.187533	0.32235	0.56925	0.302128	0.438142	0.429907	0.136564	0.235238	0.327368	0.0788357	0.148541
RPA0989	n/a, "putative ATP-binding component of ABC transporter"	714	18.2555	6.16063	7.38884	6.40316	4.38957	0.285824	0.121345	0.230275	0.357631	0.170644	0.283467	0.311724	0.126044	0.221009	0.271929	0.121852	0.212096
RPA0990	phyB5, "Bacteriophytochrome (light-regulated signal transduction histidine kinase), PhyB5"	2538	18.3864	5.45703	6.6209	5.7989	4.91582	0.252543	0.0906281	0.181378	0.298309	0.11232	0.202393	0.277838	0.0942279	0.17507	0.302521	0.136465	0.232233
RPA0991	n/a, "possible transcriptional regulator, Crp/Fnr family"	786	38.1141	139.378	124.876	118.324	126.142	3.32137	0.0502717	0.113521	2.92551	0.0249482	0.0581152	2.80983	0.00100867	0.00337959	3.97328	8.10302e-06	3.94136e-05
RPA0992	n/a, "probable transcriptional regulator, Crp/Fnr family"	732	25.4802	94.035	81.592	71.1839	77.3987	3.39682	0.00567207	0.0180972	2.90235	0.00454655	0.0131803	2.58254	0.0136515	0.0340754	3.74435	0.000360744	0.0012856
RPA0993	n/a, "possible alpha-ribazole-5`-phosphate phosphatase CobC (vit B12 synthesis)"	576	20.0038	26.9346	30.9826	25.5514	18.6258	1.23638	0.723916	0.837091	1.39967	0.529362	0.66102	1.16511	0.802034	0.87789	1.11373	0.890473	0.940078
RPA0994	n/a, "unknown protein"	336	58.9397	44.4044	55.6329	52.3765	44.8454	0.681777	0.315057	0.4733	0.848273	0.651946	0.762188	0.815322	0.57105	0.695618	0.912576	0.817585	0.888614
RPA0995	n/a, "probable acyl-CoA dehydrogenase"	1146	33.5561	59.9605	73.1447	80.6624	57.3796	1.63937	0.218069	0.361159	1.96598	0.0668268	0.133059	2.21855	0.024636	0.056861	2.04704	0.0602888	0.118968
RPA0996	n/a, "Alpha/beta hydrolase fold"	1023	16.1203	91.0511	81.9393	73.3417	31.5796	5.3079	3.57661e-05	0.000195207	4.70759	0.000133712	0.000577975	4.28373	0.000438419	0.00158854	2.35321	0.0988567	0.178612
RPA0997	n/a, "possible transcriptional regulator, ArsR family"	429	51.1985	165.578	172.317	163.797	121.247	2.97095	0.000150379	0.000717774	3.04849	5.98817e-05	0.000277896	2.94502	0.000104381	0.000430121	2.86648	0.000435947	0.00153526
RPA0998	n/a, "conserved hypothetical protein"	381	9.07258	10.9211	16.2401	16.931	20.5653	1.12335	0.939813	0.979245	1.63056	0.538037	0.667847	1.76467	0.453702	0.589772	2.91899	0.105657	0.188504
RPA0999	PA5115, "conserved hypothetical protein"	615	20.2575	44.8471	57.1884	51.63	33.3212	2.001	0.148164	0.270177	2.54702	0.0298168	0.0674041	2.33889	0.0523512	0.107342	1.95322	0.171711	0.279602
RPA1000	n/a, "Nitrogenase-associated protein:Arsenate reductase and related"	396	74.5595	172.771	150.986	141.072	83.7114	2.10468	0.00547832	0.0175668	1.80805	0.0278705	0.0637936	1.71467	0.0464814	0.0973824	1.33892	0.344916	0.481397
RPA1001	n/a, "conserved hypothetical protein"	591	29.1222	50.088	47.1678	36.1357	22.2324	1.5783	0.29403	0.449993	1.4765	0.36619	0.505729	1.14824	0.779083	0.861731	0.905139	0.8737	0.928839
RPA1002	modD, "putative molybdenum transport system protein"	876	14.2219	184.907	166.025	156.57	75.065	12.4242	1.11571e-13	1.76227e-12	10.9694	2.18545e-12	2.70223e-11	10.5102	6.89103e-12	7.60138e-11	6.47905	5.00722e-06	2.52763e-05
RPA1003	n/a, "putative acyl-CoA synthase"	1635	13.698	59.7326	62.1435	77.2605	59.9773	4.12616	0.00267779	0.00936966	4.2324	0.00146562	0.00486837	5.34819	6.50943e-05	0.000278628	5.47113	0.000102399	0.000413712
RPA1004	n/a, "hypothetical protein"	207	32.3539	61.4519	53.4894	68.3766	73.3748	1.73381	0.169523	0.298451	1.48298	0.333244	0.471801	1.93236	0.0774447	0.148292	2.75139	0.00515908	0.0141298
RPA1005	n/a, "NUDIX hydrolase"	651	167.257	209.005	259.224	267.348	373.577	1.135	0.584548	0.727975	1.38603	0.131461	0.230089	1.45378	0.07966	0.151787	2.68866	4.2736e-06	2.1782e-05
RPA1006	n/a, "possible protocatechuate 4,5-dioxygenase small subunit (AB035121)"	402	134.533	708.57	498.043	198.946	57.1236	4.81809	1.41177e-07	1.14219e-06	3.33307	0.0233004	0.05479	1.3521	0.193458	0.310046	0.506489	0.0211797	0.0487274
RPA1007	mhpB, "possible 2,3-dihydroxyphenylpropionate 1,2-dioxygenase"	858	123.548	207.353	122.899	63.5041	21.9874	1.52789	0.358815	0.520157	0.889118	0.651336	0.761693	0.465623	0.00713059	0.0192429	0.202783	5.13636e-06	2.58698e-05
RPA1008	n/a, "probable transcriptional regulator, AraC family"	891	49.7063	56.0394	51.0962	46.4615	28.0729	1.01901	0.979282	1	0.913149	0.823403	0.896727	0.844676	0.666096	0.7741	0.669278	0.338519	0.474914
RPA1009	n/a, "possible cytochrome P450"	1188	138.208	34.9245	73.9579	147.292	104.766	0.227985	2.4844e-06	1.64036e-05	0.47819	0.0068384	0.0189704	0.971758	0.938894	0.971696	0.879368	0.788183	0.869049
RPA1010	n/a, "Beta-lactamase-like:ATP/GTP-binding site motif A (P-loop)"	1947	18.8633	33.3387	39.1055	48.6679	36.219	1.59669	0.384582	0.547042	1.86099	0.207151	0.330202	2.3588	0.0587254	0.11835	2.30554	0.0833254	0.155414
RPA1011	n/a, "DSBA oxidoreductase"	654	24.8854	51.8979	76.6835	82.5466	68.843	1.9108	0.141782	0.26038	2.77441	0.00772698	0.0210633	3.06071	0.00251982	0.00764665	3.33376	0.00166259	0.00514775
RPA1012	n/a, "possible integral membrane protein"	765	32.665	12.1992	15.7507	17.847	14.8908	0.335367	0.0544232	0.121124	0.426759	0.105363	0.192119	0.489544	0.161155	0.269043	0.534554	0.244516	0.369209
RPA1013	fixG, "nitrogen fixation protein fixG, homologous to rdxB of R. sphaeroides"	1443	99.1621	29.7827	34.4388	37.195	32.9973	0.27077	0.000191173	0.000891541	0.307446	0.000392452	0.00151367	0.339706	0.000915257	0.00309327	0.386171	0.00577128	0.0156011
RPA1014	n/a, "conserved hypothetical protein"	294	403.668	258.996	350.69	388.124	695.385	0.584422	0.00591169	0.0187678	0.779699	0.178568	0.293849	0.877831	0.476909	0.611696	2.08561	0.000104247	0.000420231
RPA1015	n/a, "transcriptional regulator, PadR family"	591	49.1057	16.0925	25.1268	32.0029	57.0087	0.299915	0.0112991	0.0326907	0.451927	0.0640138	0.128689	0.590671	0.1955	0.312535	1.40083	0.35409	0.490755
RPA1016	petA, "ubiquinol-cytochrome-c reductase, Rieske iron-sulfur protein"	534	109.369	28.2738	39.2739	40.9311	63.7711	0.229388	1.95829e-05	0.000111653	0.316131	0.00029809	0.00118232	0.337845	0.000531997	0.0018931	0.710468	0.245401	0.370357
RPA1017	n/a, "Nitrogen fixation-related protein"	393	18.3241	3.63003	3.48029	4.78078	2.91392	0.1515	0.0333612	0.0803905	0.149213	0.0265107	0.061155	0.227417	0.0615851	0.123198	0.168891	0.0460626	0.0949158
RPA1018	n/a, "conserved hypothetical protein"	201	7.16553	6.8018	10.0451	9.34749	11.0949	0.843949	0.923212	0.96907	1.21508	0.878523	0.933317	1.16853	0.914908	0.956947	1.80189	0.50957	0.640994
RPA1019	n/a, "possible NolR/HlyU transcriptional regulator, ArsR family"	342	14.3185	23.4639	19.806	19.9604	13.0414	1.49309	0.533689	0.6866	1.21464	0.788862	0.871516	1.26655	0.731097	0.824246	1.06889	0.960352	0.988077
RPA1020	n/a, "possible membrane fusion protein precursor; predicted cation efflux pumps"	996	6.72416	12.1151	14.7788	14.4623	8.83508	1.60878	0.629999	0.762618	1.99489	0.414473	0.555028	1.9577	0.427494	0.564982	1.57845	0.658258	0.770869
RPA1021	n/a, "putative transporter, AcrB/D/F family; Cation efflux system protein"	3225	11.0756	28.2372	30.5965	28.5274	28.0523	2.38098	0.166694	0.294805	2.55823	0.112308	0.202393	2.42575	0.138	0.237132	3.15171	0.0461894	0.0951334
RPA1022	n/a, "possible outer membrane protein"	654	82.0338	161.511	177.667	186.735	143.769	1.79541	0.0290523	0.0717876	1.94839	0.00927507	0.0245943	2.08102	0.00360914	0.0105068	2.09188	0.00610744	0.0164205
RPA1023	n/a, "hypothetical protein"	312	13.3871	13.5268	21.9192	17.6644	16.0339	0.909378	0.93573	0.976699	1.44719	0.5763	0.699512	1.22395	0.787622	0.868512	1.42458	0.607347	0.727759
RPA1024	n/a, "putative oxidoreductase"	1263	7.81145	5.12997	5.20843	5.50414	4.53354	0.584673	0.678988	0.800512	0.574914	0.657063	0.766588	0.649479	0.729964	0.824017	0.769922	0.870021	0.926456
RPA1025	n/a, "possible Ectothiorhodospira Vacuolata Cytochrome"	366	98.9695	31.1826	22.4222	15.4004	12.8449	0.286091	0.000321443	0.00140868	0.195316	5.00287e-06	2.77139e-05	0.138476	1.32009e-07	8.83902e-07	0.151913	2.26793e-06	1.21769e-05
RPA1026	n/a, "possible adenine DNA methyltransferase"	1131	441.378	356.808	51.5982	31.231	16.0939	0.735629	0.0997849	0.196493	0.103656	2.61204e-23	7.71716e-22	0.0639946	4.89222e-30	2.03562e-28	0.0425626	2.62557e-29	1.05791e-27
RPA1027	n/a, "conserved hypothetical protein"	918	43.773	92.5945	83.8618	80.7071	44.7774	1.94539	0.0503074	0.113573	1.72744	0.107866	0.195827	1.70185	0.11661	0.207354	1.24514	0.587202	0.711724
RPA1028	moaB, "molybdopterin biosynthesis, protein B"	549	59.0275	66.4795	81.0285	77.4581	56.9786	1.03466	0.93969	0.979245	1.24249	0.510359	0.645849	1.20731	0.569845	0.694717	1.15504	0.682134	0.789658
RPA1029	n/a, "possible CoA transferase, subunit A"	768	60.8552	415.086	524.866	461.067	324.042	6.28236	2.7442e-15	5.03761e-14	7.81904	7.89258e-21	1.90958e-19	6.97958	2.72526e-18	5.01649e-17	6.44679	2.52468e-14	3.30165e-13
RPA1030	n/a, "possible CoA transferase, subunit B"	753	17.4057	121.173	150.156	128.916	80.8432	6.44612	3.9024e-07	2.92762e-06	7.86729	1.07451e-09	9.86563e-09	6.86718	3.14618e-08	2.27716e-07	5.6513	7.86904e-06	3.84217e-05
RPA1031	n/a, "transcriptional regulator, MarR family; N-acetyltransferase"	1008	8.93025	17.0423	18.9966	19.1985	12.9155	1.87583	0.431816	0.594138	2.06893	0.325428	0.463374	2.10202	0.30768	0.443666	1.87702	0.435445	0.57129
RPA1032	n/a, "Glycosyl transferase, family 2"	567	87.3815	88.1667	67.084	67.1568	34.5476	0.919611	0.791878	0.88523	0.684427	0.219221	0.344655	0.694986	0.235143	0.36008	0.469208	0.0306968	0.0669224
RPA1033	n/a, "DUF85:Elongator protein 3/MiaB/NifB"	1161	40.7519	815.341	1479.79	1061.82	431.198	18.286	2.75816e-20	7.50428e-19	32.6807	1.82112e-41	1.4054e-39	23.8314	2.01178e-31	8.95393e-30	12.9686	8.57434e-11	8.006e-10
RPA1034	rnh2, "possible ribonuclease HII"	915	77.6015	221.266	164.572	143.942	62.9729	2.6095	0.000152565	0.00072627	1.90649	0.0141811	0.0356199	1.69476	0.0492844	0.102131	0.973287	0.955503	0.985128
RPA1035	n/a, "conserved hypothetical protein"	1584	28.7327	24.88	16.4062	14.1941	7.80038	0.78146	0.647694	0.777351	0.502467	0.207829	0.331047	0.446683	0.145164	0.247312	0.295723	0.05451	0.109596
RPA1036	polN, "possible phage DNA polymerases"	831	24.2645	64.5204	57.1368	49.5147	29.0119	2.42468	0.0328267	0.0793592	2.12574	0.0707877	0.139777	1.85635	0.151386	0.255812	1.45967	0.453562	0.589182
RPA1037	n/a, "possible electron transfer flavoprotein dehydrogenases"	1659	86.5986	129.382	84.2898	69.612	31.0625	1.36329	0.26785	0.42084	0.868912	0.644689	0.755696	0.729902	0.302618	0.438274	0.424846	0.0169647	0.04005
RPA1038	n/a, "TPR repeat"	1785	206.439	169.134	166.714	161.71	83.0642	0.745469	0.198902	0.337525	0.725025	0.150812	0.256765	0.712292	0.128787	0.225114	0.482672	0.00439756	0.0122964
RPA1039	ispE, "possible isopentenyl monophosphate kinase"	900	48.9692	39.7599	43.7103	44.6052	24.0419	0.731201	0.446012	0.606164	0.793883	0.558695	0.683444	0.825222	0.624527	0.741857	0.58295	0.214036	0.332272
RPA1040	n/a, "octaprenyl-diphosphate synthase"	1011	338.058	761.396	697.31	637.618	461.789	2.04705	5.28446e-05	0.0002779	1.84572	0.000486051	0.00182643	1.71359	0.00228922	0.00701802	1.62889	0.0127349	0.0312731
RPA1041	n/a, "conserved hypothetical protein"	228	91.9121	132.18	138.261	126.355	106.798	1.30664	0.333263	0.493764	1.3445	0.266401	0.398668	1.2514	0.405364	0.543401	1.41344	0.229406	0.351918
RPA1042	n/a, "conserved unknown protein"	780	213.733	92.2872	190.551	207.877	468.346	0.389078	0.0389805	0.0916103	0.792568	0.508949	0.644897	0.876799	0.70088	0.802723	2.64085	0.000322877	0.00116457
RPA1043	n/a, "possible protease SohB"	903	36.9239	60.7583	87.9957	94.0463	149.846	1.50717	0.296671	0.45291	2.14618	0.02679	0.0616989	2.32922	0.0116421	0.0296387	4.9424	9.71744e-08	6.36795e-07
RPA1044	n/a, "hypothetical protein"	312	454.009	957.546	991.163	1172.87	1936.05	1.91018	0.000133861	0.000646526	1.94562	6.3436e-05	0.000293023	2.33987	2.34744e-07	1.52396e-06	5.11854	2.26675e-19	4.54621e-18
RPA1045	sygA, "glycyl-tRNA synthetase alpha chain"	951	91.8533	46.8159	52.3926	64.0111	35.1746	0.459586	0.0196519	0.0518255	0.511469	0.0347157	0.0769245	0.63469	0.135721	0.234404	0.455072	0.0227714	0.051922
RPA1046	n/a, "conserved hypothetical protein"	435	64.3983	14.2114	18.4164	17.1328	14.4099	0.200358	0.000326139	0.00142646	0.253678	0.00100186	0.00348028	0.236548	0.000574302	0.00202911	0.265588	0.00255026	0.00757372
RPA1047	sygB, "putative glycyl-tRNA synthetase, beta chain"	2331	86.1012	12.8013	14.4736	12.171	8.40346	0.127587	8.81688e-07	6.22614e-06	0.146502	1.35715e-06	8.22558e-06	0.122333	2.31873e-07	1.50751e-06	0.112687	8.22411e-07	4.72174e-06
RPA1048	n/a, "conserved unknown protein"	1104	70.7742	55.4036	16.6958	12.8206	9.66321	0.70926	0.3223	0.481995	0.209413	0.000137028	0.000590313	0.154779	1.25579e-05	6.11357e-05	0.153682	4.48307e-05	0.000193445
RPA1049	n/a, "conserved hypothetical protein"	1497	54.7438	63.9684	47.8586	46.6469	78.4304	1.05917	0.888188	0.946638	0.780104	0.506885	0.643536	0.76733	0.477025	0.611736	1.74148	0.0928304	0.169497
RPA1050	n/a, "hypothetical protein"	156	66.4741	28.9588	40.9158	53.3945	35.5451	0.395563	0.0187457	0.0497577	0.55261	0.101252	0.186517	0.736063	0.371848	0.510291	0.647913	0.236073	0.359557
RPA1051	n/a, "pyruvate phosphate dikinase"	2742	298.77	300.135	260.002	196.267	92.8702	0.913825	0.655187	0.782653	0.778114	0.208063	0.331244	0.595536	0.0113814	0.0290992	0.372629	3.25129e-05	0.000143974
RPA1052	n/a, "conserved hypothetical protein"	1431	100.145	134.793	44.3311	26.8281	15.4576	1.22922	0.448874	0.608665	0.395984	0.00366357	0.0108849	0.242141	3.48452e-05	0.00015704	0.181465	9.33276e-06	4.50035e-05
RPA1053	nadC, "nicotinate-mononucleotide pyrophosphorylase"	876	44.4741	86.3806	91.5257	95.7296	73.689	1.77687	0.0953179	0.189239	1.85008	0.0626018	0.126361	1.97277	0.0353678	0.0767883	1.99571	0.0444238	0.0921332
RPA1054	nadB, "putative L-aspartate oxidase"	1617	108.577	1450.2	1680.97	1881.4	1530.77	12.1497	3.60924e-40	3.50724e-38	13.8628	2.91909e-46	2.96951e-44	15.7619	3.28349e-51	4.31972e-49	16.8616	1.60876e-43	1.42479e-41
RPA1055	nadA, "quinolinate synthetase A"	1113	243.022	6395.15	6766.27	6838.34	6306.32	23.9754	4.88898e-76	2.57103e-73	24.9733	1.79764e-63	4.12629e-61	25.6361	3.17338e-80	1.29041e-77	31.2538	2.93155e-69	1.14012e-66
RPA1056	n/a, "putative dehydrogenase (zinc-binding alcohol dehydrogenase, NADPH quinone oxidoreductase, oxidoreductase)"	987	45.0906	71.9685	82.0904	104.571	82.6834	1.44451	0.309319	0.466955	1.62078	0.154429	0.26145	2.10136	0.0184504	0.0442632	2.1737	0.0195449	0.0453395
RPA1057	n/a, "hypothetical protein"	570	361.458	476.369	371.819	292.924	290.681	1.20018	0.324209	0.483798	0.922594	0.668096	0.775683	0.737808	0.110711	0.198996	0.96834	0.872209	0.927804
RPA1058	n/a, "probable transcriptional regulator, AraC family"	936	11.5406	18.3533	22.5454	19.0026	18.0945	1.44678	0.625235	0.759813	1.78887	0.375512	0.515976	1.52914	0.543965	0.672699	1.90765	0.333425	0.46939
RPA1059	n/a, "probable outer membrane protein, TonB-dependent receptor"	2217	9.22501	18.1248	20.3884	17.4297	14.8981	1.76792	0.457542	0.617031	1.98751	0.328582	0.466751	1.71751	0.466652	0.60171	1.94286	0.374772	0.512287
RPA1060	n/a, "hypothetical protein"	444	16.868	21.6882	28.8983	26.9414	21.4482	1.18454	0.808048	0.894239	1.54528	0.436473	0.576724	1.46027	0.505963	0.638322	1.52531	0.472357	0.607525
RPA1061	tcmP, "possible polyketide synthesis protein"	855	12.0444	14.3912	22.2436	19.0448	21.9941	1.06158	0.977354	1	1.60342	0.471596	0.611756	1.40118	0.628959	0.744367	2.14906	0.20994	0.326935
RPA1062	n/a, "conserved hypothetical protein"	2673	15.3295	27.8418	31.8955	27.4833	22.5936	1.72458	0.359433	0.520715	1.91335	0.240404	0.369395	1.69321	0.358374	0.497182	1.82262	0.30795	0.441888
RPA1063	n/a, "conserved hypothetical protein"	996	69.5553	36.7035	32.8926	35.6528	36.4901	0.477539	0.0470015	0.107028	0.418806	0.0180891	0.0441236	0.457918	0.0302947	0.0676864	0.636698	0.207678	0.324089
RPA1064	n/a, "conserved hypothetical protein"	507	110.648	160.505	153.9	122.786	85.8314	1.31651	0.284767	0.439381	1.2389	0.398311	0.539285	1.00747	0.988606	1	0.939282	0.823895	0.89341
RPA1065	n/a, "Metal dependent phosphohydrolase"	618	20.9748	44.8218	34.1465	32.3275	15.1168	1.95124	0.161355	0.288042	1.46426	0.456511	0.597226	1.41998	0.495154	0.628676	0.850579	0.817949	0.888795
RPA1066	n/a, "hypothetical protein"	273	244.53	488.598	589.76	544.383	672.708	1.81796	0.00184819	0.00674125	2.16076	2.96856e-05	0.000145137	2.02516	0.000140407	0.000563772	3.3145	1.16425e-09	9.50201e-09
RPA1067	tag, "possible 3-methyladenine DNA glycosylase I"	657	101.17	159.869	194.204	178.352	189.715	1.43105	0.168701	0.297296	1.71474	0.0271966	0.0625447	1.60234	0.055418	0.112777	2.2594	0.00114838	0.00369904
RPA1068	n/a, "Glycine cleavage T protein (aminomethyl transferase)"	882	104.101	138.024	144.958	133.99	98.9503	1.20226	0.494806	0.652155	1.23939	0.408777	0.549456	1.16698	0.557014	0.683734	1.13045	0.667252	0.777432
RPA1069	pyrC, "possible dihydroorotase"	1335	22.3862	109.889	111.626	114.091	83.3427	4.62947	2.49703e-05	0.000139696	4.62115	1.46448e-05	7.61326e-05	4.80138	6.26462e-06	3.19335e-05	4.60938	3.86806e-05	0.000168615
RPA1070	n/a, "hypothetical protein"	156	461.164	1151.49	1242.5	1124.1	1253.35	2.26974	9.44712e-07	6.65018e-06	2.41056	8.30087e-08	6.0316e-07	2.21628	2.66699e-05	0.000122857	3.2825	7.63275e-11	7.15671e-10
RPA1071	n/a, "conserved hypothetical protein"	264	694.222	464.051	507.974	459.036	378.071	0.607056	0.00403615	0.0134538	0.654129	0.0121723	0.0312224	0.600698	0.00279741	0.00838364	0.663437	0.0266266	0.0594249
RPA1072	n/a, "conserved hypothetical protein"	441	56.3371	140.719	149.757	151.387	112.481	2.30166	0.00454337	0.0149001	2.40501	0.0019228	0.00618281	2.47377	0.00117717	0.00388453	2.44978	0.00297558	0.0086699
RPA1073	n/a, "possible ADP-RIBOSE PHOSPHOHYDROLASE"	435	27.6466	44.8205	51.8055	48.5188	48.2178	1.4981	0.374183	0.536089	1.7083	0.204463	0.32714	1.61617	0.259201	0.389157	2.15276	0.0670158	0.130034
RPA1074	n/a, "conserved hypothetical protein"	357	323.96	172.664	115.302	81.0482	51.6619	0.484001	0.000588646	0.00241178	0.318535	1.38316e-07	9.74965e-07	0.226579	4.85284e-11	4.94459e-10	0.189415	5.08433e-11	4.8589e-10
RPA1075	n/a, "DUF159"	774	30.1452	53.1443	55.8748	50.4909	35.042	1.61757	0.257328	0.408835	1.66947	0.208501	0.331822	1.54146	0.29663	0.43198	1.40929	0.454867	0.590535
RPA1076	n/a, "putative oxidoreductase"	1428	24.6097	16.5255	26.9556	34.6472	17.6849	0.606527	0.405474	0.568009	0.987982	1	1	1.28774	0.609372	0.728316	0.845529	0.800668	0.876657
RPA1077	n/a, "Sua5/YciO/YrdC/YwlC protein family:SUA5 domain"	1047	99.0444	96.0606	102.518	106.115	58.4876	0.88156	0.67048	0.794656	0.926905	0.795222	0.875756	0.973798	0.936338	0.970398	0.705447	0.268933	0.398081
RPA1078	n/a, "probable transcriptional regulator, AraC family"	903	52.2358	93.606	71.6227	53.5426	23.3613	1.62589	0.138877	0.256414	1.22199	0.565034	0.68922	0.926155	0.849915	0.914533	0.531214	0.139618	0.236263
RPA1079	n/a, "probable 4-methylmuconolactone Major Facilitator Family (MFS) transporter"	1287	10.2956	20.5529	23.178	22.9199	16.1569	1.91423	0.366319	0.527952	2.16699	0.242011	0.371483	2.10601	0.260919	0.390919	2.03397	0.319955	0.454633
RPA1080	n/a, "possible 2-pyrone-4,6-dicarboxylate hydrolase"	903	13.3181	33.8351	32.9623	32.3891	23.0276	2.30777	0.140695	0.259008	2.23773	0.146184	0.250509	2.20288	0.152838	0.257396	2.09468	0.217336	0.336694
RNA_11	tRNA-Pro1, "tRNA-Pro"	77	537.764	1944.6	1786.46	1149.27	868.859	3.30638	1.26196e-13	1.98625e-12	2.99102	5.02365e-08	3.77913e-07	1.95476	0.00732486	0.0196959	1.99141	0.0568394	0.113289
RPA1081	n/a, "hypothetical protein"	654	95.908	72.8934	63.737	64.5434	62.2075	0.690192	0.22574	0.370636	0.590279	0.0832157	0.159177	0.609348	0.0996513	0.183131	0.773658	0.412927	0.54946
RPA1082	n/a, "conserved hypothetical protein"	1335	229.526	140.523	152.217	117	100.228	0.557688	0.0109878	0.0318931	0.594002	0.0189619	0.0457909	0.462583	0.000744424	0.00255746	0.52673	0.00847347	0.0218116
RPA1083	n/a, "conserved hypothetical protein"	321	10.0954	23.3323	27.5945	22.4369	12.7679	2.04602	0.292913	0.448783	2.41526	0.153735	0.260454	2.00021	0.291133	0.42573	1.51913	0.609419	0.728304
RPA1084	csgB, agfB, "possible minor curlin subunit precursor (fimbrin sef17 minor subunit)."	492	15.9542	21.3845	27.9323	21.6398	14.578	1.20252	0.795855	0.888146	1.58803	0.419136	0.559595	1.23192	0.752842	0.841656	1.08735	0.939036	0.973307
RPA1085	n/a, "hypothetical protein"	417	25.2134	26.3711	22.6475	18.7734	14.7428	0.96466	0.974871	0.999483	0.821786	0.732226	0.826109	0.667995	0.474296	0.609371	0.690254	0.531492	0.6615
RPA1086	csgG, "possible curli production assembly/transport component csgg precursor"	957	20.0163	46.9571	54.6503	47.2492	39.6776	2.14463	0.108135	0.209566	2.47963	0.0389976	0.0848788	2.19169	0.0830785	0.157329	2.41357	0.0590822	0.116897
RPA1087	n/a, "possible transglycosylase SLT domain"	795	14.3121	23.2533	26.1344	25.2876	21.6828	1.49393	0.533626	0.6866	1.62874	0.414032	0.5548	1.62301	0.414605	0.552827	1.85027	0.304806	0.438483
RPA1088	n/a, "hypothetical protein"	339	558.477	637.728	650.736	623.88	486.8	1.03868	0.829065	0.910693	1.04338	0.805339	0.883613	1.016	0.929075	0.966208	1.04995	0.81042	0.883081
RPA1089	n/a, "hypothetical protein"	261	90.7757	611.954	539.017	647.158	1045.41	6.14082	0.00383963	0.0128756	5.32307	0.000110207	0.000485281	6.49167	2.47035e-20	5.19994e-19	13.8164	7.86137e-36	4.56623e-34
RPA1090	n/a, "transcriptional regulatorn, Crp/Fnr family"	678	95.3808	109.064	93.0858	70.3874	44.8041	1.03771	0.907241	0.959169	0.871464	0.637426	0.750426	0.670046	0.177763	0.290408	0.55701	0.0744015	0.141872
RPA1091	n/a, "hypothetical protein"	189	351.685	278.653	271.208	284.312	176.99	0.71116	0.587311	0.729954	0.681417	0.553393	0.679651	0.7253	0.610196	0.729105	0.589163	0.451154	0.586822
RPA1092	n/a, "Carboxymuconolactone decarboxylase"	372	38.5234	73.3435	69.3332	88.7232	53.1432	1.74719	0.131118	0.244616	1.61268	0.191223	0.310558	2.10394	0.0276371	0.0627675	1.65401	0.18594	0.297536
RPA1093	ribB, "possible GTP cyclohydrolase II, riboflavin biosynthesis"	1110	138.772	456.363	450.696	440.033	299.243	3.00358	1.05356e-07	8.72116e-07	2.92183	1.32048e-07	9.3594e-07	2.8973	1.58293e-07	1.04919e-06	2.57042	2.56773e-05	0.000116119
RPA1094	n/a, "glutaryl-CoA dehydrogenase"	1215	230.147	275.781	337.664	325.821	246	1.08951	0.687517	0.808014	1.31594	0.168341	0.280422	1.28962	0.202103	0.320511	1.27615	0.260037	0.387801
RPA1095	n/a, "Beta-lactamase-like"	978	70.4673	37.8653	47.8828	55.0078	43.6326	0.486963	0.0517073	0.116263	0.600826	0.140916	0.243811	0.707889	0.302955	0.438647	0.737116	0.396012	0.531961
RPA1096	n/a, "methyl-accepting chemotaxis sensory transducer"	1752	25.0732	36.0654	26.2086	21.2693	14.4144	1.31745	0.585196	0.728338	0.931521	0.918271	0.959287	0.76055	0.626371	0.742881	0.687791	0.531904	0.661657
RPA1097	n/a, "DUF28"	747	83.2928	96.4437	143.428	181.429	106.586	1.0522	0.877601	0.938936	1.55148	0.101523	0.18687	1.99586	0.00630533	0.0173295	1.52828	0.134885	0.230081
RPA1098	n/a, "hypothetical protein"	306	83.0745	114.998	118.769	117.479	95.9234	1.2617	0.423945	0.586697	1.28043	0.379936	0.520219	1.28997	0.362101	0.501215	1.39572	0.262218	0.390079
RPA1099	ruvC, "RuvC; Holliday junction nuclease"	525	88.0623	327.892	279.506	206.494	123.759	3.403	1.1413e-07	9.39519e-07	2.84939	6.80037e-06	3.71201e-05	2.1407	0.00183458	0.00575058	1.69364	0.0575455	0.114388
RPA1100	ruvA, "RuvA; Holliday branch migration protein"	618	35.4242	119.172	86.2093	52.2915	19.6031	3.07779	0.000648096	0.00262646	2.19949	0.0238559	0.0559052	1.35118	0.45206	0.588066	0.651957	0.394093	0.530435
RPA1101	n/a, "putative cytidine deaminase"	426	49.8686	96.2789	83.6309	64.0983	29.1457	1.78078	0.0792929	0.163745	1.51593	0.211378	0.335328	1.18733	0.633825	0.748963	0.713512	0.418018	0.554115
RPA1102	ruvB, "RuvB; Holliday branch migration protein"	1050	64.2635	44.27	34.1164	29.1668	16.6466	0.63002	0.211837	0.354052	0.479064	0.0497952	0.10403	0.408199	0.019191	0.0457446	0.312451	0.00656676	0.0175029
RPA1103	n/a, "Thioesterase superfamily:4-hydroxybenzoyl-CoA thioesterase"	465	51.7259	30.2961	27.033	19.6639	15.943	0.534844	0.136677	0.252719	0.465599	0.0660972	0.132017	0.338909	0.0132002	0.0331061	0.363316	0.0288661	0.0636919
RPA1104	ndh, "putative NADH dehydrogenase"	1311	59.6543	111.13	105.273	98.1222	62.1571	1.7028	0.083943	0.170849	1.58499	0.13004	0.227897	1.5028	0.183997	0.298093	1.25087	0.51633	0.647947
RPA1105	n/a, "possible OpgC protein, require for succinylation of osmoregulated periplasmic glucans"	1215	114.451	179.891	145.755	102.473	37.6515	1.43138	0.150375	0.273022	1.14166	0.606011	0.724494	0.813423	0.444913	0.581305	0.390252	0.0036334	0.0103374
RPA1106	n/a, "conserved hypothetical protein"	468	27.2359	54.4883	59.1469	46.1682	19.1892	1.81825	0.161766	0.288651	1.95474	0.097517	0.181453	1.53161	0.324657	0.46072	0.846982	0.774796	0.859763
RPA1107	n/a, "possible transcriptional regulator, TetR family"	549	9.57557	26.6351	27.9981	28.9755	18.3342	2.67778	0.13158	0.245375	2.73368	0.108139	0.196241	2.87946	0.0829509	0.15712	2.41422	0.199275	0.314012
RPA1108	n/a, "DGPF domain"	405	7.64589	31.7023	34.415	32.0099	22.323	4.02481	0.0312301	0.0760342	4.28715	0.0174298	0.0426408	4.09438	0.022262	0.0520125	3.679	0.0512146	0.10372
RPA1109	n/a, "RNA polymerase ECF-type sigma factor"	1269	7.94476	32.2269	33.2585	32.0297	20.9457	3.81825	0.0349625	0.0835064	3.87755	0.0265128	0.061155	3.8183	0.0277857	0.063041	3.2789	0.0771452	0.146076
RPA1110	n/a, "putative 3-oxoacyl-acyl carrier protein reductase"	789	18.9846	22.0741	27.2412	34.3701	15.1253	1.05691	0.958443	0.990094	1.28161	0.668041	0.775683	1.64581	0.328372	0.464518	0.93871	0.961287	0.988471
RPA1111	n/a, "hypothetical protein"	267	203.634	226.858	259.305	230.34	135.443	1.01182	0.965341	0.994028	1.13839	0.539557	0.669176	1.02527	0.913843	0.956947	0.810301	0.3609	0.497803
RPA1112	n/a, "DGPF domain"	420	11.145	14.1528	14.4219	13.8677	11.3369	1.16906	0.877491	0.938936	1.19384	0.848554	0.913012	1.16916	0.871615	0.928164	1.26653	0.800489	0.876638
RPA1113	n/a, "probable transcriptional regulator, TetR family"	705	46.4768	56.7437	52.8441	66.0039	43.8576	1.11889	0.783173	0.878711	1.02279	0.973581	0.996022	1.30941	0.451922	0.587972	1.14835	0.735971	0.830887
RPA1114	n/a, "conserved unknown protein"	468	2051.77	388.404	548.884	874.653	1994.65	0.172111	2.6803e-26	1.07937e-24	0.2397	3.45435e-19	7.4514e-18	0.38801	8.78402e-10	7.85818e-09	1.17228	0.351634	0.488422
RPA1115	n/a, "conserved hypothetical protein"	468	45.0854	103.007	121.495	120.305	168.711	2.09385	0.0245647	0.0626557	2.4339	0.00381799	0.0112987	2.45209	0.00326769	0.00964142	4.59669	8.76083e-08	5.78771e-07
RPA1116	n/a, "RNA polymerase ECF-type sigma factor"	906	19.4739	15.6149	20.1289	19.4244	15.3674	0.71781	0.624452	0.759545	0.943031	0.951483	0.982091	0.909743	0.902047	0.949077	0.954006	0.968572	0.993677
RPA1117	TolQ, "TolQ protein, inner membrane protein, tolerance to group A colicins"	711	118.706	343.191	306.511	296.229	210.486	2.63141	1.11949e-05	6.70794e-05	2.31089	0.000137807	0.000593385	2.2717	0.000185625	0.000725152	2.14344	0.00165315	0.0051214
RPA1118	TolR, "putative tolR protein, uptake of enterochelin; tonB-dependent uptake of B colicins"	471	75.3773	115.602	105.372	93.4768	72.6849	1.39376	0.258298	0.409938	1.25244	0.443466	0.584068	1.12766	0.695283	0.797539	1.16878	0.645505	0.761546
RPA1119	TolA, "putative TolA"	984	148.857	41.0777	55.4674	68.229	44.1629	0.251792	4.43752e-06	2.82359e-05	0.332644	8.50339e-05	0.000383102	0.417903	0.00119137	0.00392849	0.354529	0.000485627	0.00169222
RPA1120	TolB, "putative tolB protein precursor, periplasmic protein involved in the tonb-independent uptake of group A colicins"	1335	78.5946	16.5636	18.2953	22.9871	11.4224	0.1853	4.10953e-05	0.000221587	0.199402	4.22873e-05	0.000202979	0.260602	0.000336238	0.00124813	0.168705	3.64804e-05	0.000160195
RPA1121	n/a, "putative diguanylate cyclase (GGDEF)/phosphodiesterase (EAL)"	2331	134.975	61.2778	46.7738	34.1486	20.1424	0.412281	0.00221067	0.00789587	0.30928	6.51538e-05	0.000299721	0.226466	1.22348e-06	7.02738e-06	0.174781	3.66616e-07	2.2188e-06
RPA1122	n/a, "conserved hypothetical protein"	750	151.709	102.557	126.876	120.497	125.447	0.612143	0.0596739	0.1305	0.747079	0.237637	0.366363	0.720111	0.183267	0.297267	1.00868	1	1
RPA1123	n/a, "omp16 protein"	498	258.699	364.409	330.626	311.506	186.263	1.28245	0.20999	0.351383	1.14637	0.490556	0.629149	1.09624	0.646639	0.757971	0.856129	0.501212	0.633957
RPA1124	n/a, "conserved hypothetical protein"	1038	65.0758	192.642	174.373	173.947	106.028	2.70673	0.000199616	0.000924092	2.41453	0.000957727	0.00333862	2.4387	0.000761771	0.00261104	1.9503	0.0242721	0.0549099
RPA1125	n/a, "YaeN protein"	1041	36.8715	38.7713	41.9192	40.0676	18.9328	0.946674	0.922187	0.968762	1.01817	0.991181	1	0.983839	0.994176	1	0.612534	0.316153	0.45046
RPA1126	ftsH, "metalloprotease (cell division protein) FtsH"	1917	477.611	943.968	1217.89	1175.36	1474.89	1.79627	0.000526747	0.00219642	2.28192	4.77297e-07	3.12337e-06	2.23775	8.92386e-07	5.26949e-06	3.72785	4.19554e-13	4.89298e-12
RPA1127	n/a, "probable branched-chain amino acid transport protein AzlC"	750	14.6908	47.5534	46.634	40.082	25.3143	2.9471	0.029658	0.0728614	2.86896	0.0296454	0.0671189	2.47653	0.0716333	0.139201	2.03213	0.211277	0.328693
RPA1128	n/a, "conserved hypothetical protein"	318	47.1032	42.6186	55.9145	55.7351	54.2071	0.821138	0.637191	0.768861	1.06804	0.876546	0.932118	1.08519	0.840256	0.907185	1.38341	0.382836	0.520047
RPA1129	n/a, "possible transcriptional regulator, TetR family"	579	56.4666	83.7729	84.9293	72.4713	37.1626	1.35579	0.363491	0.525062	1.34985	0.355371	0.494987	1.16893	0.647935	0.758946	0.782154	0.534508	0.663724
RPA1130	glcD, "glycolate oxidase subunit GlcD"	1494	41.791	53.7522	70.4934	84.4264	53.8577	1.18609	0.677091	0.79967	1.52789	0.238067	0.366749	1.8629	0.0655809	0.129626	1.54389	0.243978	0.368772
RPA1131	n/a, "putative glycolate oxidase subunit GlcE"	1242	15.945	7.65756	8.96734	9.27825	5.144	0.410563	0.273801	0.42756	0.491026	0.350097	0.489545	0.528014	0.393059	0.531165	0.388406	0.25963	0.387388
RPA1132	glcF, "glycolate oxidase subunit, (Fe-S)protein, GlcF"	1314	326.692	218.134	241.095	216.958	161.139	0.606638	0.014662	0.0406194	0.661059	0.037237	0.0815461	0.60378	0.0115699	0.02948	0.588793	0.0165464	0.0391866
RPA1133	n/a, "unknown protein"	939	431.468	414.953	486.23	458.806	376.781	0.871279	0.455633	0.615683	1.00467	0.97967	0.999385	0.96244	0.83625	0.904387	1.04872	0.825146	0.894225
RPA1134	n/a, "conserved hypothetical protein"	972	4613.91	2114.1	408.142	326.543	152.045	0.416522	3.40718e-09	3.41099e-08	0.0791628	3.25932e-54	4.94533e-52	0.0643693	6.04816e-61	1.2583e-58	0.0394585	3.78109e-60	8.24922e-58
RPA1135	n/a, "probable ABC transporter with fused ATPase and permease domains for long chain FA substrate"	1761	28.1757	24.8434	24.6322	26.2106	19.4747	0.810118	0.703087	0.82006	0.781108	0.641813	0.75355	0.843221	0.75057	0.839973	0.829803	0.746373	0.838626
RPA1136	ictP, "putative L-lactate permease"	1665	20.5444	56.9784	64.8965	64.396	49.9191	2.56843	0.0337352	0.0810733	2.8857	0.0107772	0.028062	2.90896	0.0094679	0.024701	2.97799	0.0115665	0.0286996
RPA1137	n/a, "unknown protein"	417	31.6031	91.2296	86.6854	73.2915	33.5327	2.66909	0.0064314	0.0201743	2.48383	0.010645	0.0277987	2.14186	0.0384982	0.0826506	1.27647	0.595583	0.719057
RPA1138	n/a, "Amine oxidase"	1506	63.1195	66.9016	62.2336	66.4956	36.0192	0.967228	0.939362	0.979118	0.887649	0.737039	0.829516	0.960441	0.919046	0.959722	0.679922	0.314402	0.449182
RPA1139	n/a, "conserved unknown protein"	1194	163.146	239.709	260.579	249.201	138.061	1.33305	0.200873	0.340115	1.42689	0.100247	0.185339	1.38605	0.13191	0.22954	1.00859	0.979322	1
RPA1140	groEL1, "chaperonin GroEL1, cpn60"	1644	374.917	68.3364	126.974	187.389	100.82	0.165085	6.16623e-15	1.10252e-13	0.302004	1.16012e-08	9.56296e-08	0.454028	7.43266e-05	0.000314832	0.323458	7.03288e-07	4.08501e-06
RPA1141	groES1, "chaperonin GroES1, cpn10"	297	420.928	100.871	176.753	247.56	119.327	0.217763	1.81025e-12	2.58525e-11	0.376161	8.58735e-07	5.3758e-06	0.535483	0.00103085	0.00344231	0.338599	1.00696e-06	5.71528e-06
RPA1142	n/a, "unknown protein"	516	206.132	213.115	216.978	217.014	129.071	0.935679	0.769041	0.868755	0.937928	0.773903	0.860298	0.952891	0.830401	0.900239	0.741379	0.223729	0.345103
RPA1143	n/a, "possible Major Facilitator Family (MFS) transporter"	1209	69.3927	47.9861	35.3939	29.5269	16.7007	0.630338	0.197179	0.335065	0.450724	0.0296033	0.0670568	0.384928	0.0106172	0.0273644	0.290424	0.00310599	0.00900587
RPA1144	n/a, "unknown protein"	792	582.201	397.254	242.926	117.032	32.1147	0.621176	0.00778826	0.0237878	0.373456	9.32718e-08	6.72278e-07	0.182331	1.01539e-17	1.79519e-16	0.0662202	4.97731e-28	1.85508e-26
RPA1145	n/a, "ErfK/YbiS/YcfS/YnhG"	804	171.435	92.046	57.5974	50.0869	31.0357	0.486414	0.00526231	0.0169715	0.298294	7.32658e-06	3.98224e-05	0.263222	1.03857e-06	6.06859e-06	0.209891	3.54381e-07	2.1462e-06
RPA1146	n/a, "conserved unknown protein"	855	151.692	137.585	216.799	323.982	699.651	0.824985	0.443188	0.603556	1.28407	0.270301	0.403087	1.94791	0.00147516	0.00474194	5.61953	1.54378e-12	1.71755e-11
RPA1147	n/a, "conserved hypothetical protein"	894	78.6188	524.936	545.529	444.912	527.415	6.11322	6.95442e-17	1.47678e-15	6.25392	4.66999e-18	9.29017e-17	5.1813	3.29275e-14	4.46318e-13	8.14996	8.05677e-21	1.79273e-19
RPA1148	n/a, "putative sugar transferase"	1044	87.8096	203.662	249.919	229.697	287.563	2.1148	0.00305018	0.0105041	2.55395	7.91299e-05	0.000358669	2.3798	0.000292586	0.00110163	3.94638	8.61145e-09	6.40561e-08
RPA1149	hisG, "ATP phosphoribosyltransferase"	978	41.1611	47.7115	41.1565	37.0134	25.0826	1.05506	0.915632	0.964845	0.906156	0.827558	0.899502	0.819654	0.643759	0.756195	0.727785	0.488975	0.622671
RPA1150	n/a, "putative histidyl-tRNA synthetase"	1149	37.417	28.2465	23.411	22.6203	10.8584	0.687838	0.429032	0.591904	0.556287	0.213474	0.337636	0.553082	0.205842	0.324545	0.322443	0.0402174	0.0846258
RPA1151	n/a, "conserved hypothetical protein"	756	16.9556	31.8438	23.0027	16.8168	10.444	1.73486	0.319708	0.478831	1.22069	0.758516	0.847826	0.909297	0.913798	0.956947	0.733167	0.676292	0.784825
RPA1152	n/a, "hypothetical protein"	534	75.9244	152.055	152.583	191.52	128.671	1.8238	0.0288588	0.0714375	1.80142	0.0281224	0.0642716	2.2998	0.00101081	0.00338298	2.03249	0.0108794	0.0271986
RPA1153	ubiA, "putative 4-hydroxybenzoate-octaprenyl transferase"	951	83.145	91.3816	99.9227	97.7289	58.2441	1.00294	1	1	1.07419	0.81746	0.892101	1.06918	0.829143	0.899267	0.833451	0.593433	0.717526
RPA1154	n/a, "conserved hypothetical protein"	525	335.103	65.8955	27.7893	18.7288	7.34747	0.17719	6.97397e-08	5.89852e-07	0.0732425	6.49766e-12	7.59361e-11	0.0500462	1.73706e-13	2.22314e-12	0.0249022	4.9649e-16	7.48921e-15
RPA1155	n/a, "putative pmbA protein, maturation of antibiotic MccB17"	1398	41.364	62.078	53.1579	53.9373	30.8259	1.36348	0.420151	0.5828	1.1568	0.7185	0.81666	1.18649	0.66448	0.77311	0.875636	0.785303	0.867119
RPA1156	n/a, "putative myo-inositol monophosphatase 2 family protein"	744	121.184	99.3093	86.7541	77.0225	49.9838	0.743945	0.283125	0.437611	0.635894	0.0985999	0.183012	0.574788	0.0453408	0.0953051	0.486126	0.0185427	0.043318
RPA1157	n/a, "conserved unknown protein"	249	282.27	226.07	229.659	236.679	139.909	0.729738	0.131263	0.244835	0.728359	0.119641	0.213437	0.762316	0.17965	0.292897	0.589928	0.0214027	0.0491773
RPA1158	n/a, "putative 3-deoxy-D-manno-octulosonic-acid transferase"	1305	29.7435	12.8904	14.4736	14.5413	8.72908	0.385129	0.101208	0.198735	0.424625	0.121201	0.215404	0.431714	0.12435	0.218596	0.322781	0.0676936	0.13115
RPA1159	lpxK, "putative tetraacyldisaccharide 4'-kinase"	1023	54.8373	45.2641	47.4318	45.5478	44.6592	0.749461	0.458574	0.617883	0.779208	0.506436	0.643269	0.757726	0.458433	0.59411	0.981003	0.97578	0.998896
RPA1160	n/a, "conserved unknown protein"	336	218.398	275.449	278.552	261.883	386.567	1.14666	0.519126	0.674758	1.14113	0.524898	0.656911	1.0908	0.679552	0.785305	2.11025	0.000321822	0.0011617
RPA1161	xseA, "putative exonuclease VII, large subunit OB-fold nucleic acid binding domain"	1614	63.9823	133.652	108.35	94.4855	52.1313	1.9044	0.0269644	0.067733	1.51551	0.164152	0.274825	1.34601	0.332162	0.468325	0.974226	0.96009	0.988036
RPA1162	garS, "Phosphoribosylglycinamide synthetase (GARS)"	1284	32.6977	20.3232	16.3335	15.0717	9.52902	0.554131	0.260573	0.412565	0.433649	0.11368	0.204392	0.412061	0.0937774	0.174378	0.338669	0.0633541	0.124059
RPA1163	n/a, "possible epoxide hydrolase"	909	29.2332	43.9438	45.3554	42.2344	38.9216	1.37083	0.490467	0.648156	1.39933	0.446488	0.586323	1.34018	0.509964	0.642555	1.62548	0.27022	0.399392
RPA1164	n/a, "possible cytidine and deoxycytidylate deaminase"	447	17.8826	22.4735	21.7104	20.1755	13.214	1.14288	0.851349	0.925244	1.1005	0.902254	0.949482	1.01333	1	1	0.855173	0.849581	0.912305
RPA1165	n/a, "Pseudouridine synthase, Rsu:RNA-binding S4:Pseudouridine synthase"	2196	21.4139	32.3194	42.7387	54.8709	23.796	1.36368	0.564829	0.711504	1.78964	0.214499	0.338898	2.36005	0.0446673	0.0941645	1.30544	0.62396	0.741606
RPA1166	n/a, "N-6 Adenine-specific DNA methylase:Conserved hypothetical protein 95"	582	17.1991	13.3795	18.0174	17.0021	10.2525	0.716466	0.650848	0.779657	0.949842	0.969715	0.993123	0.909297	0.913798	0.956947	0.733167	0.676292	0.784825
RPA1167	yfcB, "possible adenine-specific methylase"	1023	72.7879	40.3251	40.4285	43.2214	26.2181	0.501629	0.0568375	0.125402	0.493711	0.044905	0.0952808	0.532994	0.0682938	0.133894	0.421513	0.0249904	0.0563212
RPA1168	moaE, "molybdopterin converting factor, subunit 2"	468	59.3958	41.6601	37.854	33.4552	15.1968	0.631707	0.229941	0.375947	0.568382	0.134168	0.234127	0.508638	0.0760366	0.146065	0.307052	0.00756764	0.01977
RPA1169	moaD, "molybdopterin converting factor, subunit 1"	252	52.2956	155.209	155.85	118.298	54.2928	2.72761	0.000558582	0.00230551	2.6937	0.000472619	0.00178368	2.07466	0.014758	0.0364509	1.22052	0.565137	0.691133
RPA1170	pgsA, "possible CDP-diacylglycerol-glycerol-3-phosphate 3-phosphatidyltransferase"	627	122.664	333.045	263.33	244.819	156.112	2.47747	3.89342e-05	0.000210952	1.92878	0.00343475	0.0103008	1.82257	0.00787807	0.0209754	1.52327	0.0942947	0.171576
RPA1171	uvrC, "putative excinuclease ABC subunit C"	2115	81.377	56.3502	47.147	40.1827	27.9275	0.628662	0.16278	0.289854	0.513891	0.045657	0.0966245	0.44899	0.0180288	0.0434265	0.408375	0.0149914	0.0360479
RPA1172	n/a, "possible outer membrane protein"	681	708.292	334.305	245.987	244.719	201.881	0.429485	2.16591e-06	1.44826e-05	0.311056	9.77718e-11	1.00952e-09	0.314546	1.35435e-10	1.30702e-09	0.341841	7.05039e-08	4.69938e-07
RPA1173	cspA1, "cold shock DNA binding protein"	261	294.676	791.874	676.267	565.573	465.089	2.43512	6.45391e-07	4.67948e-06	2.0475	5.8199e-05	0.000270789	1.73769	0.00224987	0.0069166	1.88724	0.00143133	0.00449396
RPA1174	n/a, "conserved hypothetical protein"	858	38.9444	105.166	99.1391	94.1612	57.4623	2.4795	0.00666995	0.020784	2.30163	0.0117861	0.0303537	2.20844	0.0170948	0.0415457	1.77689	0.123268	0.214228
RPA1175	n/a, "response regulator receiver (CheY-like protein)"	396	421.716	461.725	295.887	189.308	70.3176	0.996301	0.989837	1	0.628283	0.013137	0.0333529	0.408264	4.82652e-06	2.50743e-05	0.199799	6.47741e-12	6.81652e-11
RPA1176	n/a, "conserved hypothetical protein"	396	30.3694	32.8731	34.0459	34.319	17.9599	0.970001	0.974829	0.999483	0.99935	1	1	1.02951	0.973932	0.99615	0.676097	0.477449	0.611772
RPA1177	n/a, "4-oxalocrotonate tautomerase"	204	385.131	207.755	317.355	376.997	265.02	0.490618	0.000400167	0.00171172	0.738472	0.108168	0.196254	0.890303	0.530858	0.661469	0.818535	0.341494	0.478188
RPA1178	n/a, "putative histidyl-tRNA synthetase"	1572	70.0895	82.5454	86.1373	77.8868	50.2268	1.07902	0.824632	0.907795	1.10118	0.767466	0.855586	1.00781	0.998745	1	0.854914	0.663593	0.774913
RPA1179	n/a, "beta-alanine-pyruvate transaminase"	1455	202.281	224.408	223.863	201.787	166.567	1.01049	0.969997	0.997329	0.992594	0.981251	1	0.909356	0.666733	0.774622	0.99284	0.973079	0.996701
RPA1180	n/a, "putative cylclic diguanylate phosphodiesterase (EAL)"	1566	135.428	158.549	110.632	98.1814	72.7423	1.06418	0.8114	0.897206	0.732747	0.227254	0.353805	0.659978	0.110237	0.198228	0.64673	0.120116	0.209698
RPA1181	n/a, "Haloacid dehalogenase-like hydrolase"	855	25.0995	29.1299	31.6134	26.8092	25.3073	1.0762	0.912793	0.963176	1.15094	0.796169	0.876559	0.965267	0.974071	0.99615	1.22641	0.706516	0.809295
RPA1182	n/a, "conserved hypothetical protein"	2064	26.3771	15.494	10.2241	9.31533	6.30756	0.524482	0.27366	0.427485	0.327155	0.0699137	0.138374	0.297331	0.0512426	0.105553	0.275683	0.0568406	0.113289
RPA1183	n/a, "conserved unknown protein"	2826	45.4353	49.8714	35.2621	31.6243	17.766	0.989994	1	1	0.695856	0.382178	0.522508	0.626346	0.262738	0.392987	0.453595	0.0930007	0.169739
RPA1184	n/a, "DUF58"	933	85.2122	105.313	98.709	93.2374	61.1766	1.12447	0.698025	0.816452	1.04231	0.896981	0.946349	1.00039	1	1	0.856207	0.647914	0.762879
RPA1185	n/a, "putative methanol dehydrogenase regulator"	1104	97.6488	243.69	332.618	344.852	349.622	2.2772	0.000622346	0.00253129	3.06652	4.6985e-07	3.08139e-06	3.22387	9.94725e-08	6.76202e-07	4.35399	1.5427e-10	1.39248e-09
RPA1186	n/a, "conserved hypothetical protein"	612	80.9564	197.751	213.805	197.708	235.672	2.2305	0.00183319	0.00669474	2.36876	0.000499695	0.00186932	2.22523	0.00134428	0.00437307	3.52936	4.00042e-07	2.40968e-06
RPA1187	n/a, "NUDIX hydrolase"	666	59.2544	88.3594	101.706	88.7702	61.3582	1.36765	0.339342	0.500056	1.54543	0.156763	0.26481	1.36735	0.321084	0.457901	1.24142	0.534031	0.663644
RPA1188	n/a, "possible poly(A) polymerase"	1257	55.8578	20.7597	16.6844	14.5485	8.29522	0.327692	0.0111136	0.0322165	0.266322	0.00262645	0.00811317	0.229298	0.00101169	0.00338465	0.162144	0.000344003	0.00123183
RPA1189	n/a, "conserved hypothetical protein"	228	127.287	99.8518	131.119	193.378	214.918	0.712183	0.212649	0.35468	0.92275	0.760774	0.849819	1.38216	0.16819	0.27848	2.03434	0.00297659	0.00867
RPA1190	n/a, "conserved hypothetical protein"	633	15.8134	14.837	17.3889	23.4485	17.9007	0.85074	0.844547	0.921662	0.952668	0.977703	0.998106	1.34951	0.62653	0.742881	1.35416	0.640652	0.756619
RPA1191	n/a, "putative RNA methyltransferase"	456	50.8517	42.7564	50.7052	54.2503	50.359	0.76486	0.504932	0.661211	0.885928	0.759116	0.848284	0.963317	0.937282	0.9707	1.17066	0.669093	0.77839
RPA1192	n/a, "cytochrome b6-F complex iron-sulfur subunit"	627	1179.09	420.643	461.424	444.49	257.527	0.325289	6.14661e-07	4.48211e-06	0.351445	1.76239e-06	1.04691e-05	0.343698	9.08802e-07	5.35936e-06	0.263289	1.26213e-08	9.17863e-08
RPA1193	n/a, "cytochrome b/c1 precursor"	2067	625.058	140.049	113.089	105.138	49.425	0.203236	6.90643e-16	1.33068e-14	0.162051	4.3247e-20	1.00028e-18	0.152269	3.52012e-21	7.83357e-20	0.0934468	3.41534e-24	9.88681e-23
RPA1194	n/a, "putative carboxymethylenebutenolidase"	675	20.0571	28.7082	29.3332	25.5152	17.7691	1.32887	0.617477	0.753617	1.33063	0.602642	0.72143	1.16599	0.802132	0.87789	1.04705	0.97326	0.996772
RPA1195	fixR1, "short-chain dehydrogenase"	777	86.5646	112.381	109.474	90.9196	42.5861	1.17193	0.587983	0.730688	1.12788	0.678165	0.783144	0.951409	0.87641	0.932113	0.58	0.111922	0.197646
RPA1196	pdxH, "pyridoxamine 5'-phosphate oxidase"	639	171.187	90.6976	84.2935	74.3893	46.2181	0.478463	0.0044052	0.0145162	0.439908	0.00126831	0.00428612	0.390835	0.000272878	0.00103439	0.319532	7.46811e-05	0.000309843
RPA1197	n/a, "conserved hypothetical protein"	411	58.1715	52.9336	32.6448	24.076	15.8379	0.823117	0.603195	0.74226	0.493921	0.0694132	0.137475	0.368487	0.0138305	0.0344452	0.325067	0.01038	0.0261106
RPA1198	n/a, "putative heat shock protein DnaJ"	969	180.443	92.4445	105.595	135.533	154.381	0.464629	0.00268076	0.00937637	0.522039	0.0078076	0.0212314	0.68192	0.102279	0.186859	1.02971	0.918763	0.959973
RPA1199	n/a, "enoyl-acyl carrier protein reductase"	822	93.8279	201.9	236.596	230.932	125.237	1.96501	0.0071436	0.022022	2.27218	0.000562798	0.00207588	2.25454	0.000608877	0.00213525	1.60955	0.0817447	0.153036
RPA1200	n/a, "possible phosphoglycerate mutase"	594	28.8539	16.6117	19.6271	18.4511	13.2924	0.519453	0.248974	0.398895	0.607662	0.351576	0.490846	0.584912	0.314926	0.451239	0.555138	0.310004	0.444104
RPA1201	aroC, "chorismate synthase"	1089	32.2705	175.596	165.549	158.842	83.6837	4.9722	1.23475e-07	1.00994e-06	4.62971	3.29172e-07	2.21062e-06	4.49101	5.81071e-07	3.53864e-06	3.10581	0.00114095	0.00368174
RPA1202	n/a, "putative Adenylate/Guanylate cyclase"	1200	163.471	417.826	536.41	460.108	363.944	2.3285	3.85914e-05	0.000209476	2.94023	3.10896e-08	2.41382e-07	2.56333	1.92812e-06	1.06541e-05	2.6583	5.70301e-06	2.84991e-05
RPA1203	n/a, "conserved hypothetical protein"	237	88.7256	291.942	300.648	264.254	201.67	3.01132	2.89885e-06	1.89581e-05	3.05125	1.15736e-06	7.10608e-06	2.72288	1.72906e-05	8.21605e-05	2.77403	5.5151e-05	0.000234694
RPA1204	n/a, "conserved hypothetical protein"	837	33.3826	215.255	211.501	256.798	331.317	5.90907	6.68146e-10	7.27555e-09	5.71889	6.47214e-10	6.11812e-09	7.05269	3.28805e-13	4.13711e-12	11.9964	2.2662e-21	5.25374e-20
RPA1205	n/a, "putative alcohol dehydrogenase"	1152	16.003	47.8321	16.3959	17.886	17.841	2.70093	0.0520367	0.116916	0.893904	0.934739	0.97039	0.991992	1	1	1.3085	0.757919	0.846074
RPA1206	n/a, "aldehyde dehydrogenase"	1521	34.9888	123.261	22.2671	19.0231	25.7177	3.15071	0.00309086	0.0106177	0.554068	0.577381	0.700493	0.472562	0.512045	0.644179	0.868701	0.878526	0.931954
RPA1207	n/a, "PAS domain:sigma-54-dependent transcriptional regulator, Fis family"	1890	51.4764	190.308	312.182	367.916	382.138	3.41192	1.04052e-05	6.25994e-05	5.5218	3.30201e-12	4.00536e-11	6.60858	1.36034e-15	2.06265e-14	8.9728	2.17793e-19	4.38775e-18
RPA1208	n/a, "putative dioxygenase"	1404	36.6736	203.177	274.535	302.257	279.725	5.12653	1.3638e-08	1.26215e-07	6.81053	3.29786e-13	4.36077e-12	7.61417	2.4143e-15	3.58776e-14	9.29605	5.42978e-17	9.06145e-16
RPA1209	n/a, "conserved hypothetical protein"	1380	16.4379	90.8856	84.765	68.3464	33.5428	5.14235	4.59781e-05	0.0002454	4.72734	0.000100269	0.000445019	3.83701	0.0014067	0.00454472	2.43393	0.0791167	0.148895
RPA1210	n/a, "conserved hypothetical protein"	1110	20.047	151.71	159.014	147.261	128.309	7.03846	8.25867e-09	7.87127e-08	7.27208	1.22912e-09	1.12162e-08	6.85322	5.17319e-09	4.18439e-08	7.84387	1.06834e-09	8.73517e-09
RPA1211	n/a, "hypothetical protein"	1062	29.4971	179.725	188.831	171.254	174.006	5.60953	1.73854e-08	1.59411e-07	5.81772	2.44952e-09	2.16681e-08	5.34644	2.16952e-08	1.60666e-07	7.24658	3.64941e-11	3.55293e-10
RPA1212	n/a, "Alpha/beta hydrolase fold"	996	49.1659	160.242	98.4161	90.3581	59.2435	2.96566	0.0262173	0.0661163	1.79107	0.0676246	0.134379	1.6595	0.115882	0.206264	1.44996	0.301798	0.434996
RPA1213	n/a, "conserved unknown protein"	1506	16.0668	9.74908	11.2444	9.31521	7.80417	0.557086	0.451564	0.611665	0.635188	0.53897	0.668634	0.498859	0.356014	0.494474	0.584439	0.493385	0.626359
RPA1214	n/a, "putative ABC transporter ATP-binding protein"	1653	70.663	44.2307	38.4956	30.3101	15.8611	0.571474	0.12011	0.228663	0.485719	0.0439198	0.093456	0.389552	0.0107137	0.0275813	0.257943	0.00135549	0.00428592
RPA1215	n/a, "putative ABC transporter, permease protein"	891	38.7144	30.9551	28.2893	25.0934	14.2732	0.729623	0.496887	0.65403	0.647499	0.339225	0.478077	0.586405	0.243541	0.370026	0.427035	0.0984855	0.178078
RPA1216	n/a, "putative ABC transporter, permease protein"	942	101.981	60.3883	67.8277	64.0243	55.4095	0.532335	0.127107	0.238692	0.584892	0.181911	0.297927	0.562745	0.160958	0.268944	0.645504	0.261988	0.38993
RPA1217	n/a, "putative carboxypeptidase G2"	1131	70.6764	146.423	154.507	163.188	98.4819	1.88286	0.0240089	0.061466	1.95426	0.0131273	0.033343	2.09507	0.00518936	0.0145302	1.65286	0.0892398	0.164055
RPA1218	n/a, "putative ABC transporter periplasmic protein"	1614	154.111	128.754	115.251	116.526	73.1557	0.758431	0.272029	0.425659	0.668089	0.105484	0.192281	0.684735	0.12526	0.219936	0.558083	0.0361873	0.0769422
RPA1219	n/a, "conserved unknown protein"	651	74.4472	61.268	59.2284	41.7521	22.7757	0.74321	0.379711	0.541579	0.707904	0.293585	0.429229	0.503832	0.0470942	0.0984127	0.357243	0.00857639	0.0220321
RPA1220	n/a, "CBS domain"	1017	150.966	37.173	28.563	28.2658	12.2678	0.220503	6.76426e-07	4.86896e-06	0.166499	5.79416e-09	4.91652e-08	0.169142	6.11451e-09	4.90147e-08	0.0952305	7.02876e-11	6.61813e-10
RPA1221	n/a, "hypothetical protein"	792	94.1086	97.1933	99.4238	103.748	119.555	0.943322	0.85252	0.925925	0.948062	0.861253	0.920919	1.0019	1	1	1.53298	0.123094	0.213968
RPA1222	n/a, "conserved hypothetical protein"	1023	157.402	114.119	112.881	113.869	131.974	0.660204	0.102748	0.201219	0.641271	0.0740431	0.145146	0.654476	0.0857767	0.161413	1.00851	0.991964	1
RPA1223	n/a, "hypothetical protein"	324	703.021	322.16	434.208	519.582	489.991	0.416305	1.00541e-06	7.05527e-06	0.552767	0.000546204	0.00202217	0.67237	0.0185288	0.0444119	0.834383	0.333453	0.46939
RPA1224	iorA, "putative indolepyruvate ferredoxin oxidoreductase, alpha subunit"	1827	102.837	33.0557	39.4994	28.3489	18.3423	0.289477	0.000292539	0.00129278	0.342671	0.000905012	0.00317588	0.249651	3.92123e-05	0.000174785	0.2114	3.12612e-05	0.000138844
RPA1225	n/a, "possible pyruvate ferredoxin/flavodoxin oxidoreductas 4Fe-4S binding domain"	900	130.345	72.0567	75.9864	71.6049	53.9101	0.503199	0.0158293	0.0431314	0.519676	0.0172927	0.0423426	0.496565	0.0110062	0.0282449	0.493878	0.017838	0.0417589
RPA1226	n/a, "putative 2-oxoglutarate ferredoxin oxidoreductase, alpha subunit"	1164	184.736	81.0431	81.3021	71.183	55.0424	0.39656	0.000356342	0.00154271	0.390419	0.000196726	0.000817212	0.347381	3.53143e-05	0.000158834	0.354204	0.000179371	0.000686551
RPA1227	oorB, "putative 2-oxoglutarate ferredoxin oxidoreductase, beta subunit"	831	166.905	26.2517	26.4914	22.9109	14.8686	0.141846	3.70994e-10	4.16669e-09	0.139795	8.96666e-11	9.28885e-10	0.122888	9.46011e-12	1.02831e-10	0.104676	3.90071e-11	3.78437e-10
RPA1228	n/a, "putative 2-oxoglutarate ferredoxin oxidoreductase, gamma subunit"	561	178.044	31.1513	43.0725	36.3935	17.5122	0.158683	7.73675e-10	8.36355e-09	0.214278	3.33971e-08	2.58179e-07	0.184407	2.48624e-09	2.09434e-08	0.115629	4.94508e-11	4.74611e-10
RPA1229	n/a, "probable aerobic phenylacetate-CoA ligase"	1335	158.861	16.519	23.0765	20.5008	12.0093	0.0917296	1.57151e-12	2.27101e-11	0.129877	6.60864e-11	6.96006e-10	0.114754	8.11871e-12	8.90074e-11	0.0875374	8.83489e-12	9.18931e-11
RPA1230	n/a, "putative ABC transporter, permease protein"	873	20.7049	37.8575	38.1984	34.7217	33.9678	1.66345	0.312171	0.470149	1.65892	0.298442	0.434003	1.50756	0.411549	0.549595	1.96794	0.162331	0.267167
RPA1231	n/a, "possible ABC transporter, permease protein"	1146	4.96429	12.7598	13.5264	11.2578	8.67793	2.42523	0.378416	0.540077	2.58377	0.313043	0.449743	2.12073	0.461905	0.597465	2.13974	0.481607	0.615073
RPA1232	n/a, "putative branched-chain amino acid transport system ATP-binding protein"	762	9.4506	30.735	29.1466	26.4649	25.8648	3.08073	0.0705119	0.149202	2.8345	0.0920842	0.173292	2.62719	0.124994	0.219599	3.42067	0.0427479	0.0891447
RPA1233	n/a, "putative branched-chain amino acid transport system ATP-binding protein"	750	12.1943	20.765	26.5735	23.2142	17.3584	1.58199	0.513493	0.669244	2.02227	0.249385	0.37974	1.7787	0.365935	0.504674	1.77463	0.393878	0.530368
RPA1234	n/a, "possible long-chain-fatty-acid--CoA ligase"	1701	5.37667	11.6717	11.6019	11.2296	7.97251	2.22319	0.445758	0.606003	2.28617	0.405593	0.546028	2.22193	0.424081	0.561634	2.01231	0.534364	0.663724
RPA1235	n/a, "possible Leucine-Binding Protein (LBP)"	1206	13.4354	29.0801	38.0742	31.9892	22.6396	1.99279	0.248066	0.397867	2.61586	0.0678116	0.13472	2.20252	0.152815	0.257396	2.03706	0.235827	0.359303
RPA1236	n/a, "putative acyl-CoA dehydrogenase"	1197	6.25682	112.924	134.071	116.99	49.5974	18.5976	4.91567e-11	6.0783e-10	21.7151	1.04911e-13	1.45833e-12	19.2523	3.68106e-12	4.15793e-11	10.6824	7.95495e-06	3.87777e-05
RPA1237	n/a, "possible acyl-CoA dehydrogenase"	1137	5.70028	215.653	268.201	242.471	109.571	39.109	3.05644e-22	9.45488e-21	47.8708	3.87266e-28	1.49431e-26	43.9778	3.05994e-26	9.99059e-25	25.7537	3.43808e-14	4.42703e-13
RPA1238	n/a, "putative enoyl-CoA hydratase/isomerase superfamily"	849	78.1207	539.597	628.681	659.108	501.558	6.32333	1.4495e-17	3.25591e-16	7.25598	1.45162e-21	3.75574e-20	7.72597	2.74866e-23	7.18991e-22	7.69362	1.22392e-19	2.49954e-18
RPA1239	exbB1, "putative biopolymer transport protein ExbB"	987	61.4341	51.6126	49.8218	47.0187	20.7014	0.759497	0.455465	0.615549	0.726216	0.371198	0.511697	0.69326	0.305177	0.441048	0.391122	0.0264155	0.0590421
RPA1240	exbD1, "biopolymer transport protein ExbD"	438	47.8446	19.9496	18.2903	24.4507	16.5129	0.373167	0.033134	0.0799725	0.329705	0.0151661	0.037776	0.459444	0.0695674	0.136122	0.389961	0.0466356	0.0957657
RPA1241	n/a, "possible tonB transport protein"	873	35.0582	25.8739	29.3202	33.7891	20.7121	0.658851	0.396782	0.558407	0.73951	0.520948	0.653553	0.883025	0.796388	0.873834	0.696435	0.470971	0.606425
RPA1242	fadD1, "putative long-chain-fatty-acid CoA ligase"	1512	19.4799	75.0099	81.0694	79.942	48.7918	3.56498	0.00210354	0.00756463	3.79115	0.000709058	0.00255535	3.80434	0.000620387	0.00216881	3.06878	0.0104751	0.0263275
RPA1243	n/a, "hypothetical protein"	1167	61.338	132.942	146.28	161.749	250.902	1.97388	0.0203654	0.0533295	2.1434	0.0064583	0.018022	2.39969	0.00124817	0.00409617	4.98185	2.81961e-10	2.47755e-09
RPA1244	n/a, "conserved unknown protein"	606	34.3431	77.9806	79.7481	80.7138	110.3	2.07167	0.0491264	0.111159	2.08092	0.0410973	0.0884171	2.15273	0.0297057	0.0665534	3.9082	2.65554e-05	0.000119739
RPA1245	n/a, "conserved hypothetical protein"	393	37.9308	56.4168	59.9936	58.3255	68.7072	1.35706	0.447051	0.607208	1.42062	0.359775	0.499955	1.39347	0.385077	0.522905	2.17916	0.0297058	0.065239
RPA1246	n/a, "conserved unknown protein"	702	85.2468	121.763	125.067	131.947	114.706	1.30149	0.355396	0.516624	1.31932	0.316721	0.453937	1.41552	0.198262	0.316329	1.61219	0.0895544	0.164388
RPA1247	rbn2, "Ribonuclease BN"	1083	57.2518	61.5275	66.0934	69.5676	52.2582	0.97281	0.956467	0.989448	1.03551	0.934442	0.970207	1.10035	0.787641	0.868512	1.10202	0.813569	0.885756
RPA1248	n/a, "two-component transcriptional regulator, LuxR family"	927	14.6047	11.7986	14.052	16.0117	13.5239	0.746694	0.722669	0.835899	0.863168	0.8671	0.925092	1.00668	1	1	1.11775	0.9115	0.955063
RPA1249	n/a, "sensor histidine kinase with a response regulator receiver domain"	3369	41.8102	27.3125	33.6386	32.5875	21.8619	0.591641	0.249976	0.399939	0.711308	0.429046	0.569855	0.700603	0.406478	0.544283	0.607499	0.285081	0.416334
RPA1250	n/a, "amide-urea binding protein"	1263	7.64039	19.6727	19.3898	18.4959	16.5593	2.4674	0.241452	0.389705	2.3645	0.25503	0.385711	2.33912	0.259383	0.389157	2.74483	0.174904	0.28358
RPA1251	n/a, "putative branched-chain amino acid transport system permease protein"	927	6.5255	7.75885	9.69591	9.45841	8.51743	1.06053	1	1	1.41689	0.754718	0.84441	1.36458	0.788769	0.86922	1.60598	0.65785	0.770869
RPA1252	n/a, "putative high-affinity branched-chain amino acid transport system permease protein"	1152	1.56279	2.83793	3.95763	2.88133	3.66237	2.27446	0.826252	0.908966	3.13558	0.6512	0.761633	2.27225	0.815818	0.888707	4.18549	0.506051	0.637463
RPA1253	n/a, "branched-chain amino acid transport system ATP-binding protein"	756	2.85768	7.15503	6.28913	7.29005	6.05911	2.54523	0.517717	0.673241	2.14859	0.620386	0.735147	2.36514	0.549077	0.677242	2.86832	0.436453	0.572361
RPA1254	n/a, "putative ATP-binding component of ABC transporter"	690	1.98298	1.6368	3.77572	3.17679	2.53318	0.606206	0.971848	0.998199	1.79328	0.851606	0.914433	1.51457	0.935444	0.969785	1.60387	0.925255	0.964728
RPA1255	fmdA, "formamide amidohydrolase"	1230	13.7587	12.6616	17.5801	14.8169	11.1234	0.83923	0.850654	0.925244	1.20396	0.80971	0.886379	0.978991	1	1	0.97005	1	1
RPA1256	fmdB, "putative formamidase regulatory protein FmdB"	345	18.5774	29.9793	40.9666	46.1088	36.8621	1.48973	0.47795	0.63619	2.01204	0.150854	0.256787	2.323	0.0681259	0.133594	2.44258	0.063729	0.124739
RPA1257	cobS, "possible cobalamin (5`-phosphate) synthase"	798	12.9047	40.7452	26.934	17.9722	7.40185	2.94615	0.043301	0.0998251	1.89775	0.285135	0.419823	1.2732	0.742999	0.833359	0.619317	0.603112	0.72482
RPA1258	n/a, "hypothetical protein"	423	1508.71	1326.69	1449.21	969.034	403.382	0.800127	0.149283	0.27181	0.860617	0.320626	0.458445	0.584514	0.000525216	0.00187195	0.320785	3.94666e-10	3.4109e-09
RPA1259	n/a, "putative cation-transporting P-type ATPase"	2745	20.3842	41.75	41.0006	34.5425	21.8253	1.86359	0.204228	0.344231	1.81147	0.214001	0.338349	1.56803	0.367193	0.505838	1.25832	0.695456	0.80114
RPA1260	n/a, "Universal stress protein (Usp)"	906	16.7714	13.8435	15.7436	14.6547	8.84791	0.766791	0.726785	0.838706	0.838986	0.818694	0.893012	0.795464	0.755638	0.842986	0.634181	0.561959	0.688403
RPA1261	n/a, "FAD linked oxidase, C-terminal:FAD linked oxidase, N-terminal"	1596	15.0254	81.6021	95.2075	87.8207	53.7767	5.07887	0.000115878	0.000567642	5.83143	7.17242e-06	3.90557e-05	5.48548	1.79973e-05	8.51421e-05	4.38384	0.000901579	0.00298028
RPA1262	n/a, "hypothetical protein"	465	140.001	320.73	264.587	270.042	125.988	2.08848	0.000731093	0.00292307	1.69389	0.0168151	0.0413086	1.75659	0.00980487	0.0255132	1.06703	0.794669	0.87315
RPA1263	n/a, "putative II.1 protein"	276	2205.02	2123.54	1926.33	1128.9	414.044	0.875538	0.373813	0.53588	0.78191	0.0973606	0.181275	0.465462	4.85904e-07	2.99579e-06	0.226255	1.58728e-16	2.5041e-15
RPA1264	fliF, "putative flagellar M-ring protein"	1569	96.3394	82.9685	34.994	29.2983	13.2914	0.781379	0.41165	0.574216	0.321658	0.000701011	0.0025294	0.274612	0.000151449	0.000603234	0.156457	3.6104e-06	1.86569e-05
RPA1265	fliG, "putative flagellar motor switch protein"	1089	87.5537	46.7238	19.019	14.435	7.41641	0.480627	0.029812	0.0731592	0.190369	1.19845e-05	6.30717e-05	0.146328	9.60421e-07	5.64516e-06	0.0896412	1.24181e-07	7.99135e-07
RPA1266	n/a, "possible FlbE protein"	627	182.388	175.86	56.7171	53.0392	39.2202	0.878761	0.583181	0.727146	0.276173	1.42726e-06	8.61556e-06	0.262998	5.94507e-07	3.61554e-06	0.249308	2.30588e-06	1.23658e-05
RPA1267	fliY, "putative flagellar motor switch protein"	348	158.513	34.8452	15.9085	12.5976	12.2969	0.198438	9.65248e-08	8.04223e-07	0.0876634	1.99149e-13	2.69709e-12	0.0690468	4.72351e-15	6.81557e-14	0.0874504	9.774e-12	1.01073e-10
RPA1268	flbD, "two-component flagellar transcriptional activator FlbD, Fis-type"	1380	117.935	37.7326	15.7636	14.2956	9.52126	0.28631	0.000108647	0.000536336	0.11425	1.62498e-09	1.462e-08	0.108329	7.15557e-10	6.45951e-09	0.0926935	2.33941e-09	1.8437e-08
RPA1269	n/a, "hypothetical protein"	156	57.2416	62.4901	58.0336	64.6355	55.6359	0.997279	1	1	0.910118	0.804996	0.883453	1.03802	0.930419	0.966615	1.16421	0.667783	0.777432
RPA1270	n/a, "conserved hypothetical protein"	279	74.3366	10.0135	10.2716	12.795	15.1221	0.115926	0.000126078	0.000613576	0.120088	0.000160425	0.000680305	0.15245	0.000467319	0.0016837	0.232256	0.00328717	0.00946371
RPA1271	n/a, "conserved hypothetical protein"	432	2223.92	510.071	371.941	345.905	277.782	0.208697	4.10964e-22	1.26255e-20	0.149892	6.58977e-31	2.92669e-29	0.141561	2.23451e-32	1.05088e-30	0.149031	1.69493e-24	5.08764e-23
RPA1272	n/a, "Transglutaminase-like domain"	828	29.3099	14.1425	22.025	27.6835	29.5538	0.430593	0.147096	0.268511	0.675232	0.453081	0.593414	0.877132	0.80817	0.882662	1.21894	0.686881	0.794023
RPA1273	n/a, "possible deoxyribonuclease"	1110	38.4721	61.5303	45.7092	41.47	21.0681	1.45911	0.331957	0.492237	1.07058	0.884969	0.937988	0.981363	0.987038	1	0.647444	0.368257	0.505922
RPA1274	n/a, "possible Dps protein family starvation-inducible DNA-binding protein"	882	474.049	684.928	517.874	401.686	450.401	1.30732	0.500792	0.657235	0.973712	0.934082	0.969946	0.76636	0.205711	0.324452	1.14688	0.550965	0.678747
RPA1275	n/a, "conserved hypothetical protein"	525	18.2434	30.2304	19.8495	12.287	10.2176	1.5135	0.456511	0.616776	0.970858	0.994126	1	0.581071	0.423421	0.561506	0.675266	0.572627	0.697536
RPA1276	carA, "carbamoyl-phosphate synthase small subunit"	1194	181.723	246.828	230.359	238.658	137.707	1.24166	0.327186	0.48702	1.14082	0.550424	0.677351	1.20198	0.395985	0.53415	0.912916	0.712397	0.813607
RPA1277	n/a, "possible beta-ketoadipate enol-lactone hydrolase"	705	86.1098	165.172	193.176	181.133	95.0676	1.74949	0.0348833	0.083362	2.01467	0.0051584	0.0147534	1.91925	0.00955106	0.0249035	1.32706	0.334247	0.469879
RPA1278	n/a, "GatB/Yqey"	456	88.4377	139.349	152.116	179.095	180.156	1.43579	0.186604	0.321247	1.54017	0.0991916	0.183805	1.84443	0.0147662	0.036461	2.45404	0.000481886	0.0016805
RPA1279	n/a, "hypothetical protein"	309	6.75855	9.61841	19.181	27.7672	27.3078	1.25936	0.859376	0.930488	2.61301	0.204788	0.327485	3.84561	0.039439	0.0843464	5.06111	0.0100606	0.0253588
RPA1280	n/a, "conserved hypothetical protein"	849	10.4331	291.188	433.364	569.481	659.232	26.4558	6.10215e-25	2.22666e-23	38.7071	4.64356e-37	2.90694e-35	51.7349	1.86568e-47	1.85449e-45	78.4169	5.20166e-55	8.02221e-53
RPA1281	n/a, "conserved hypothetical protein"	474	39.1973	115.623	227.959	279.052	246.175	2.71619	0.00225439	0.00802318	5.28629	8.67223e-10	8.12069e-09	6.58751	2.73678e-13	3.46788e-12	7.55075	6.21095e-14	7.81391e-13
RPA1282	n/a, "possible transcriptional regulator, ArsR family"	315	12.8024	16.0398	17.9886	21.6713	13.7765	1.17357	0.85749	0.929382	1.30674	0.720354	0.818144	1.59289	0.476926	0.611696	1.28206	0.739125	0.832784
RPA1283	n/a, "homoserine/homoserine lactone/threonine efflux protein"	618	30.1804	66.367	78.7266	66.8844	50.7145	2.00039	0.0797882	0.164394	2.32769	0.021556	0.0513763	2.01458	0.0648025	0.128381	2.00572	0.0848363	0.157505
RPA1284	n/a, "conserved unknown protein"	798	63.3503	113.148	110.756	106.185	60.4233	1.63108	0.106609	0.207282	1.56265	0.133243	0.23265	1.52242	0.157352	0.264351	1.13103	0.721728	0.818939
RPA1285	n/a, "conserved hypothetical protein"	408	103.961	48.2236	45.8153	40.5241	28.8066	0.419644	0.00663797	0.0206988	0.391554	0.00280864	0.00860469	0.349685	0.000938648	0.00316635	0.3296	0.00126792	0.00403471
RPA1286	n/a, "hypothetical protein"	243	603.077	104.696	110.428	87.3701	67.2171	0.158017	1.42516e-16	2.92223e-15	0.163857	7.41367e-17	1.34346e-15	0.131671	1.2886e-19	2.59052e-18	0.134166	6.41387e-19	1.24451e-17
RPA1287	dnaG, "putative DNA primase"	2010	48.224	46.5479	57.808	56.8016	105.431	0.871461	0.740162	0.847579	1.07332	0.865767	0.924201	1.07032	0.868872	0.926451	2.65373	0.00175908	0.00541465
RPA1288	rpoD, "RNA polymerase sigma 70 subunit, RpoD"	2097	212.435	226.911	241.734	242.837	284.029	0.973572	0.909786	0.961405	1.02003	0.933965	0.969937	1.04071	0.857503	0.919039	1.61179	0.0277669	0.0615374
RPA1289	n/a, "hypothetical protein"	333	134.728	29.8101	47.9194	47.9585	55.7473	0.20012	6.46758e-07	4.68559e-06	0.317408	8.94919e-05	0.000401973	0.322388	9.86926e-05	0.000410081	0.498974	0.0174748	0.0411348
RPA1290	n/a, "possible plasmid maintenance system antidote protein"	324	140.915	363.439	319.223	300.77	271.783	2.34847	6.38892e-05	0.000329965	2.03116	0.000896606	0.00315008	1.94128	0.00195101	0.0060878	2.30219	0.000238162	0.000883965
RPA1291	n/a, "putative proteic killer suppression protein"	291	223.217	424.672	352.962	287.745	277.128	1.73233	0.00540653	0.0173677	1.41786	0.0789842	0.152418	1.1729	0.435822	0.573328	1.4855	0.0661806	0.128832
RPA1292	n/a, "hypothetical protein"	195	9.97111	17.6801	16.3663	12.8468	13.2908	1.62659	0.529002	0.683028	1.50922	0.597355	0.717499	1.14945	0.90246	0.949254	1.65464	0.523339	0.654265
RPA1293	n/a, "putative IS5 transposase"	804	9.04648	16.8566	22.0344	17.2928	12.3693	1.71123	0.504715	0.661024	2.26437	0.236828	0.365595	1.76526	0.453825	0.589772	1.70664	0.518819	0.650243
RPA1294	n/a, "hypothetical protein"	1464	152.881	58.6703	45.6007	40.2548	26.6779	0.348697	0.000197582	0.000917125	0.263884	3.37606e-06	1.91889e-05	0.235489	6.08348e-07	3.69469e-06	0.204877	7.21753e-07	4.17869e-06
RPA1295	n/a, "putative signal transduction histidine kinase"	1212	38.5023	80.727	68.1943	53.482	50.8733	1.90084	0.0734278	0.154385	1.57999	0.21095	0.334768	1.25172	0.569397	0.694266	1.57674	0.239572	0.3634
RPA1296	n/a, "putative diguanylate cyclase (GGDEF) with HAMP domain"	1764	93.6503	47.3108	36.0363	30.0715	21.0816	0.454594	0.0171642	0.046289	0.34662	0.00156478	0.00516037	0.288479	0.000289513	0.00109098	0.264526	0.000375265	0.00133257
RPA1297	n/a, "Short-chain dehydrogenase/reductase SDR:Glucose/ribitol dehydrogenase"	852	22.3986	21.7674	35.1647	47.1181	71.5202	0.888487	0.861756	0.931684	1.4058	0.498457	0.635361	1.9434	0.134177	0.232581	3.89417	0.000427376	0.00150626
RPA1298	n/a, "putative 3-oxoacyl-acyl carrier protein synthase III"	1116	60.9147	28.2295	26.0291	24.636	9.39728	0.420736	0.0324715	0.0785808	0.377107	0.0145763	0.0364388	0.360734	0.0106782	0.0275135	0.179128	0.000337085	0.00120996
RPA1299	n/a, "conserved hypothetical protein"	348	77.187	62.5164	68.8744	69.6468	53.6907	0.731974	0.348245	0.509772	0.796354	0.475806	0.615701	0.820947	0.533358	0.663526	0.845955	0.594194	0.717961
RPA1300	n/a, "possible restriction system protein"	954	20.9851	14.1439	15.9756	14.8364	14.0888	0.598799	0.434951	0.596138	0.676485	0.532844	0.663702	0.643048	0.479261	0.613941	0.794081	0.728806	0.824481
RPA1301	pfpI, "putative intracellular protease, PfpI family"	564	15.9605	34.042	36.492	34.7564	34.4107	1.96401	0.217603	0.360589	2.07978	0.158913	0.268008	1.99498	0.186313	0.300912	2.65625	0.0539853	0.108663
RPA1302	n/a, "unknown protein"	372	97.3732	256.782	273.481	252.196	184.867	2.41179	0.000221288	0.00101038	2.53134	5.5359e-05	0.000259191	2.37041	0.000201229	0.000779982	2.29257	0.00103733	0.00338645
RPA1303	n/a, "putative transglycolase"	819	25.4993	16.1124	20.7561	18.6584	11.9956	0.56359	0.335352	0.496042	0.716492	0.550197	0.677213	0.672749	0.47715	0.611808	0.552686	0.331158	0.466842
RPA1304	n/a, "possible flagellar basal-body rod modification protein FlgD"	714	134.445	15.5681	13.4094	9.82402	12.409	0.101767	1.47632e-10	1.73434e-09	0.086876	5.40742e-12	6.40307e-11	0.0644592	1.02754e-13	1.3361e-12	0.108245	1.66994e-09	1.34452e-08
RPA1305	n/a, "possible flagellar hook length determination protein"	1593	248.363	19.1796	15.6184	12.7772	7.56713	0.067364	0.00134799	0.00506796	0.053671	0.000786038	0.00279563	0.0436026	0.000483524	0.00173441	0.0336768	0.000278299	0.00101732
RPA1306	trmU, "tRNA (5-methylaminomethyl-2-thiouridylate)-methyltransferase"	1206	125.337	112.575	83.6013	69.9504	29.3365	0.814745	0.446888	0.607077	0.597615	0.0595977	0.121227	0.501823	0.0134801	0.0337324	0.272897	8.82965e-05	0.000361801
RPA1307	n/a, "putative phosphatidylethanolamine-N-methyltransferase"	639	41.1345	13.2093	14.4736	14.2114	11.3187	0.27731	0.0140484	0.0392231	0.305718	0.0169828	0.0416749	0.29933	0.0147974	0.036528	0.324313	0.029871	0.0655015
RNA_12	tRNA-Met1, "tRNA-Met"	77	563.015	2027.2	2049.52	2056.16	2043.78	3.28133	1.37086e-13	2.14632e-12	3.26639	8.29234e-14	1.16719e-12	3.33076	6.9388e-14	9.16906e-13	4.42109	8.78306e-10	7.28799e-09
RPA1308	n/a, "hypothetical protein"	264	63.0119	113.48	202.055	191.917	141.32	1.65745	0.0964507	0.191021	2.90928	4.09098e-05	0.000196684	2.80975	7.50259e-05	0.000317194	2.76333	0.000334711	0.00120241
RPA1309	n/a, "possible transposase"	294	27.4337	21.2292	32.1225	31.3141	22.1408	0.707406	0.533018	0.686526	1.04337	0.955399	0.984657	1.04352	0.955388	0.983753	0.978521	0.999318	1
RPA1310	n/a, "putative NADH:flavin oxidoreductase"	1116	10.4536	18.6421	24.9203	22.3912	15.4461	1.63675	0.510152	0.666178	2.14676	0.235971	0.364649	2.00003	0.291149	0.42573	1.80027	0.415731	0.551575
RPA1311	n/a, "possible 4-carboxymuconolactone decarboxylase"	333	3.89263	6.24763	8.80152	9.21555	8.14489	1.55769	0.784619	0.879119	2.17225	0.518227	0.651843	2.2065	0.502055	0.635273	2.57084	0.411938	0.548494
RPA1312	n/a, "hypothetical protein"	543	13.1295	70.4982	97.6368	84.6576	59.2732	5.09151	0.000307429	0.00135323	6.98091	1.0897e-06	6.71832e-06	6.1482	9.75997e-06	4.83512e-05	5.6068	9.86462e-05	0.000399091
RPA1313	n/a, "sensor histidine kinase with multiple PAS/PAC domains"	1899	11.149	27.8897	34.3319	31.7593	25.4229	2.33781	0.178652	0.310065	2.89789	0.0606194	0.12306	2.68431	0.0869273	0.163269	2.80618	0.0844788	0.157005
RPA1314	n/a, "response regulator receiver (CheY-like protein)"	432	43.6749	98.5193	92.8723	92.0576	67.3877	2.04865	0.0317147	0.077067	1.90238	0.0511118	0.106457	1.91204	0.0475084	0.0990837	1.83808	0.084129	0.156484
RPA1315	n/a, "two-component transcriptional regulator, LuxR family"	687	20.8598	22.8423	17.0649	14.3124	11.2298	0.99765	1	1	0.72009	0.599722	0.718841	0.598616	0.414707	0.552827	0.640288	0.511799	0.643074
RPA1316	n/a, "hypothetical protein"	255	39.8193	93.9413	117.492	94.3106	82.2538	2.17961	0.0235686	0.0605121	2.68293	0.00182181	0.00590046	2.17971	0.0187243	0.0448122	2.51378	0.00682551	0.0180901
RPA1318	cydA pseudogene, "possible cytochrome bd-I oxidase subunit I [EC:1.10.3.-]"	877	2.70975	12.3357	15.8186	12.9255	10.515	5.45474	0.142927	0.262213	6.93468	0.0554338	0.114131	5.68248	0.110068	0.198027	6.01979	0.106294	0.18929
RPA1319	cioB, "putative cytochrome bd-I oxidase subunit II"	1026	6.38717	14.0783	12.9501	11.7199	8.22428	2.0447	0.432732	0.594715	1.86303	0.497957	0.635343	1.74262	0.556599	0.683691	1.50022	0.717481	0.816675
RPA1320	n/a, "conserved hypothetical protein"	309	16.7799	73.677	107.709	109.447	75.4865	4.14668	0.00088352	0.00346129	6.01127	1.52917e-06	9.17505e-06	6.16766	7.71933e-07	4.61612e-06	5.64803	1.39848e-05	6.57697e-05
RPA1321	n/a, "probable transcriptional regulator, AraC family"	840	10.6306	13.2329	21.8655	26.3933	27.4095	1.13631	0.913452	0.963242	1.87923	0.352591	0.491993	2.3634	0.163793	0.272866	3.24983	0.0435822	0.090593
RPA1322	n/a, "putative signal transduction histidine kinase"	699	9.16911	8.33376	10.7154	10.7516	6.63943	0.855614	0.914676	0.964293	1.05375	1	1	1.12374	0.936774	0.970492	0.843311	0.917817	0.959546
RPA1323	n/a, "hypothetical protein"	231	5.61145	2.83056	3.10149	2.98229	3.65286	0.412913	0.576391	0.721497	0.406306	0.553574	0.67978	0.413248	0.556755	0.683691	0.646547	0.80798	0.882177
RPA1324	n/a, "possible FusB/FusC fusaric acid resistance pump"	2052	1.93019	9.32761	11.7757	9.61397	6.31507	5.45586	0.221492	0.365676	6.85639	0.110138	0.199339	5.75363	0.174968	0.287409	4.77384	0.288605	0.419263
RPA1324a	n/a, "conserved hypothetical membrane protein"	207	6.26205	10.6249	15.4175	11.7995	11.938	1.51434	0.702782	0.82006	2.23957	0.340368	0.479536	1.66927	0.598458	0.718686	2.31434	0.338412	0.474839
RPA1325	n/a, "putative FusE-MFP/HlyD family membrane fusion protein"	942	5.81001	9.52835	10.3712	10.704	10.4932	1.48741	0.736339	0.845099	1.62901	0.644288	0.755424	1.73678	0.582245	0.703887	2.19059	0.40597	0.542082
RPA1326	n/a, "probable transcriptional regulator, AraC family"	984	365.191	537.936	579.43	489.187	381.785	1.33892	0.109323	0.211502	1.41867	0.0490656	0.102721	1.21817	0.274071	0.406202	1.25322	0.259524	0.387296
RPA1327	n/a, "Ser/Thr protein kinase"	957	3.38622	15.9008	18.2395	14.0701	10.8956	4.69644	0.110511	0.213199	5.36748	0.0582187	0.118854	4.08674	0.150311	0.254241	4.20072	0.157066	0.260382
RPA1328	n/a, "sensor histidine kinase with a GAF and an unknown domain"	4143	5.56224	22.4969	30.6084	24.9727	18.7087	4.00014	0.0734645	0.154426	5.36875	0.0125933	0.0321917	4.45561	0.0362096	0.0784527	4.34559	0.05202	0.105178
RPA1329	fumC1, "fumarate hydratase"	1458	5.03799	32.0855	39.7131	33.9343	31.831	6.36306	0.00759796	0.0232862	7.7551	0.00108	0.00372427	6.77064	0.00331805	0.00976054	8.29636	0.000867937	0.00287971
RPA1330	n/a, "conserved hypothetical protein"	1281	1.40542	5.56832	6.45719	6.60016	8.70442	4.54561	0.457735	0.617031	5.37617	0.344167	0.483216	5.45748	0.330869	0.467374	9.63166	0.101629	0.182492
RPA1331	mqoB, "malate quinone oxidoreductase"	1494	2.45829	16.9891	17.3509	17.6063	13.1921	7.5034	0.047071	0.107159	7.60216	0.0373193	0.0816827	7.9457	0.0288878	0.0651122	7.52901	0.0463249	0.0953465
RPA1332	n/a, "possible phage integrase/recombinase"	843	25.8839	81.0185	103.762	104.529	104.172	2.86982	0.00616376	0.0193962	3.6145	0.000246925	0.00100248	3.70833	0.00015101	0.000602021	4.8675	3.63727e-06	1.87849e-05
RPA1333	n/a, "conserved hypothetical protein"	657	8.76878	45.3278	54.0282	54.5256	48.9884	4.81209	0.00443133	0.0145754	5.63351	0.000672178	0.00243715	5.77871	0.000457678	0.00165096	6.86282	0.000108604	0.000435438
RPA1334	n/a, "RNA polymerase ECF-type sigma factor, possible FecI"	546	6.85844	29.2854	29.4641	28.2171	17.2206	3.98864	0.0402378	0.0939282	3.99168	0.0335083	0.0745443	3.91568	0.0357132	0.0775085	3.0425	0.134731	0.229906
RPA1335	n/a, "probable FecR, iron siderophore sensor protein"	987	4.15884	16.9834	20.1267	18.0841	12.8849	3.74889	0.141358	0.259815	4.36543	0.0717286	0.141279	3.97875	0.10018	0.183826	3.76946	0.141301	0.238569
RPA1336	n/a, "conserved hypothetical protein"	9891	3.74957	23.1673	31.1531	29.1201	24.3319	6.97105	0.0196343	0.0517942	9.25243	0.00218852	0.00692285	8.63838	0.0034857	0.0101772	9.63166	0.00223389	0.00670767
RPA1337	n/a, "conserved hypothetical protein"	2256	8.04407	35.781	39.2924	34.8397	24.9531	4.24363	0.0183894	0.0489582	4.65355	0.00747715	0.0204818	4.18194	0.0154227	0.0379146	3.93602	0.0305064	0.0666535
RPA1338	n/a, "conserved hypothetical protein"	753	41.984	46.022	44.1128	46.5761	54.9894	0.996847	1	1	0.94896	0.916428	0.95832	1.00797	1	1	1.54898	0.233634	0.357118
RPA1339	n/a, "RNA polymerase ECF-type sigma factor, possible FecI"	549	16.3965	40.6023	46.8613	36.8468	29.5323	2.34638	0.0988779	0.19505	2.68347	0.0392818	0.0853729	2.14068	0.135735	0.234404	2.27067	0.125611	0.217539
RPA1340	n/a, "probable FecR, iron siderophore sensor protein"	984	13.0268	41.0777	50.106	40.0336	30.3811	2.94629	0.0433022	0.0998251	3.58177	0.00873158	0.023466	2.87347	0.0411556	0.0876614	2.83877	0.0561951	0.112353
RPA1341	n/a, "conserved hypothetical protein"	13008	13.5192	37.8457	42.1691	40.6592	31.9941	2.49222	0.0926882	0.184756	2.78475	0.0432749	0.0923449	2.72758	0.0473044	0.0987366	2.75597	0.0557515	0.111699
RPA1342	n/a, "hypothetical protein"	267	189.609	361.549	295.164	235.735	179.914	1.73163	0.00766179	0.0234416	1.39225	0.111157	0.200701	1.12981	0.572309	0.696252	1.12922	0.601058	0.722934
RPA1343	n/a, "conserved hypothetical protein"	753	39.2106	129.856	107.428	97.1443	76.4408	3.04628	0.000456468	0.00193404	2.47706	0.00526369	0.0150209	2.2798	0.0124295	0.0314462	2.37885	0.012774	0.0313479
RPA1344	n/a, "hypothetical protein"	462	279.637	279.196	283.504	223.265	181.338	0.907254	0.637176	0.768861	0.907758	0.630719	0.744685	0.725163	0.114878	0.204802	0.778426	0.256778	0.384285
RPA1345	n/a, "conserved hypothetical protein"	750	56.0746	147.891	170.296	147.468	124	2.39429	0.00260969	0.00915272	2.71624	0.000265831	0.0010705	2.3863	0.00192077	0.00600183	2.65516	0.000898324	0.00297281
RPA1346	n/a, "possible TonB protein, possible colicin J receptor"	714	9.78336	10.8227	12.862	16.4026	11.2272	1.00461	1	1	1.17739	0.875398	0.931653	1.53145	0.576692	0.699597	1.32192	0.755816	0.844567
RPA1347	n/a, "RNA polymerase ECF-type sigma factor, possible FecI"	552	30.1361	49.8579	51.0902	47.198	30.4637	1.52513	0.32946	0.48959	1.53232	0.307783	0.444256	1.43288	0.396997	0.534995	1.22228	0.682594	0.790088
RPA1348	fecR3, "probable FecR, iron siderophore sensor protein"	969	60.866	76.1885	72.0543	63.3391	60.1478	1.15167	0.684397	0.805385	1.06657	0.861068	0.920831	0.946969	0.888725	0.94058	1.19225	0.619034	0.737024
RPA1349	n/a, "Hemolysin activation/secretion protein"	1755	7.22187	11.0416	14.1396	11.5264	9.82214	1.36451	0.773189	0.871556	1.72528	0.530154	0.661363	1.42851	0.715571	0.813315	1.63738	0.605575	0.726899
RPA1350	exbB2, "putative transport protein ExbB2"	2028	3.40893	17.4105	24.5366	20.7216	18.9019	5.1517	0.0793266	0.163745	7.16204	0.0134493	0.0340299	6.06181	0.0319681	0.0708413	7.43386	0.0137562	0.0334737
RPA1351	exbD2, "transport protein ExbD"	405	2.13374	3.37571	7.55844	6.80405	6.25045	1.82083	0.850734	0.925244	4.46672	0.307998	0.44428	3.93812	0.377279	0.515812	4.88717	0.285434	0.416646
RPA1352	n/a, "hypothetical protein"	498	1.87987	3.22275	7.06242	5.03037	5.32525	1.81787	0.850805	0.925244	3.88219	0.391525	0.531644	2.7299	0.605759	0.725257	4.05456	0.392086	0.52915
RPA1353	n/a, "conserved hypothetical protein"	741	1.74932	3.69004	5.36168	5.83177	3.74159	2.73068	0.738028	0.846111	4.48117	0.447316	0.586893	4.5445	0.433914	0.571609	4.24221	0.504381	0.635994
RPA1354	n/a, "conserved hypothetical protein"	1878	4.06466	16.1423	19.4561	17.4078	14.9236	3.52327	0.171579	0.300876	4.24969	0.0798996	0.154018	3.86486	0.111461	0.199866	4.35726	0.0832369	0.155368
RPA1355	n/a, "conserved hypothetical protein"	594	8.36521	8.70612	11.6227	11.7032	11.3645	0.909537	0.971052	0.99792	1.22985	0.848906	0.913061	1.25025	0.831136	0.900545	1.58374	0.607849	0.727841
RPA1356	n/a, "PpiC-type peptidyl-prolyl cis-trans isomerase"	1044	8.27742	16.5685	25.1416	22.4957	16.2804	1.81825	0.461039	0.620549	2.73822	0.130008	0.22789	2.4998	0.179163	0.29232	2.31494	0.252215	0.378948
RPA1357	n/a, "conserved hypothetical protein"	516	5.0242	14.7452	24.4873	24.2745	17.2874	2.82819	0.268938	0.422134	4.77131	0.0353177	0.0780268	4.85146	0.0310119	0.0690526	4.4095	0.0614951	0.121055
RPA1358	n/a, "hypothetical protein"	492	2.04917	5.7992	6.35426	9.67427	7.35027	3.33608	0.502504	0.658707	3.58166	0.440514	0.581035	5.46227	0.199755	0.317798	5.24065	0.244389	0.369142
RPA1359	n/a, "possible transglycosylase"	906	2.54353	2.95241	3.66633	3.59455	3.99154	0.909898	1	1	1.0737	1	1	1.27259	0.961956	0.988378	1.69599	0.805524	0.880426
RPA1360	n/a, "hypothetical protein"	558	7.48528	14.5941	15.8743	16.4988	14.798	1.8173	0.496306	0.653554	1.98134	0.400479	0.541332	2.07833	0.354386	0.492599	2.39981	0.263648	0.391749
RPA1361	n/a, "hypothetical protein"	183	9.83792	6.82119	5.69453	6.84461	5.92841	0.621609	0.650179	0.779274	0.515688	0.517718	0.651294	0.621354	0.634564	0.749212	0.693563	0.743007	0.835369
RPA1362	n/a, "putative sulfate ester transport system substrate-binding protein"	1065	23.396	6.0279	7.58335	7.70356	6.79123	0.217465	0.0367886	0.087285	0.291999	0.0662398	0.132243	0.29658	0.0669802	0.13182	0.341521	0.118544	0.207388
RPA1363	n/a, "sulfate ester transport system permease protein"	1617	19.1056	3.41873	4.47097	4.95758	3.69013	0.147418	0.0291514	0.0719724	0.1932	0.042193	0.0904699	0.221277	0.0543914	0.111042	0.195278	0.057277	0.113907
RPA1364	n/a, "sulfate ester transport system ATP-binding protein"	810	53.3434	9.09973	9.9707	11.0566	6.77132	0.145706	0.000170017	0.000801242	0.160257	0.000177497	0.00074459	0.180141	0.000317439	0.00118424	0.147135	0.000282484	0.0010322
RPA1365	n/a, "putative sulfatase"	1665	13.2782	9.425	10.3662	10.6449	7.7467	0.654552	0.627933	0.761412	0.680483	0.64737	0.758045	0.763953	0.752546	0.841535	0.674287	0.661123	0.773139
RPA1366	soxZ1, "putative sulfur oxidation protein"	336	8.78737	10.6146	14.1505	11.5564	8.07217	1.13714	0.933234	0.974888	1.50787	0.633771	0.747302	1.25071	0.83116	0.900545	1.21145	0.886077	0.936764
RPA1367	soxY1, "putative sulfur oxidation protein"	471	5.50422	10.8535	12.722	13.8287	7.03815	1.90793	0.541386	0.693011	2.14983	0.42569	0.566395	2.45668	0.316173	0.452523	1.54895	0.71984	0.817473
RPA1368	n/a, "conserved hypothetical protein"	591	6.09252	9.35378	9.36743	10.0671	6.93487	1.48818	0.736304	0.845099	1.4636	0.74055	0.831586	1.65434	0.626855	0.742881	1.42836	0.784555	0.866614
RPA1369	n/a, "conserved hypothetical protein"	1002	15.6676	28.2378	33.6056	29.6265	17.3237	1.66648	0.38782	0.550772	1.96854	0.207874	0.33106	1.75862	0.30967	0.445842	1.36118	0.642137	0.758073
RPA1370	n/a, "Nitrogen-fixing NifU, C-terminal"	1068	5.79885	5.62137	6.03744	4.74989	3.78112	0.999704	1	1	0.983878	1	1	0.818159	0.933348	0.968242	0.722375	0.875663	0.930152
RPA1371	vnfX, "putative vanadium nitrogenase protein"	486	7.70516	4.77002	6.43271	6.82982	4.83666	0.584673	0.678988	0.800512	0.766257	0.846999	0.912222	0.844191	0.919573	0.959933	0.687976	0.790197	0.870589
RPA1372	vnfN, "putative nitrogenase cofactor synthesis protein"	1383	5.3112	5.8883	7.95891	6.79264	4.35808	1.00037	1	1	1.34188	0.83348	0.903267	1.09113	1	1	0.963166	1	1
RPA1373	vnfE, "putative nitrogenase cofactor synthesis protein"	1383	6.50882	16.5474	18.9789	15.9854	9.76209	2.42433	0.296066	0.452124	2.75803	0.191337	0.310637	2.34818	0.298015	0.433759	1.79648	0.54969	0.67755
RPA1374	vnfA, "Sigma-54 dependent, Vanadium nitrogenase transcriptional regulator, VnfA"	1635	12.5528	19.9957	24.6981	22.9062	22.4869	1.47719	0.581738	0.726157	1.82806	0.331799	0.470256	1.70481	0.399638	0.537457	2.20726	0.192769	0.306708
RPA1375	n/a, "hypothetical protein"	399	11.912	25.1771	31.1781	29.352	19.4865	2.066	0.259751	0.411659	2.48099	0.119113	0.212766	2.39602	0.135154	0.233779	2.08938	0.259955	0.387743
RPA1376	vnfH, "nitrogenase iron protein, vnfH"	891	34.0266	37.4263	43.6401	37.4644	29.2905	1.00358	1	1	1.14869	0.759741	0.848877	1.00429	1	1	1.02184	0.989815	1
RPA1377	n/a, "possible glyoxalase"	804	7.52381	21.1447	24.3027	19.0066	14.6932	2.54476	0.20282	0.342503	2.86207	0.120941	0.215112	2.24279	0.272641	0.404663	2.23943	0.29785	0.430484
RPA1378	vnfD, "nitrogenase vanadium-iron protein alpha chain"	1419	15.4279	15.5412	18.4057	14.4323	10.9161	0.909086	0.924767	0.969511	1.0741	0.946735	0.978092	0.848945	0.838992	0.906289	0.844809	0.84394	0.908429
RPA1379	vnfG, "vanadium dinitrogenase delta subunit"	342	6.10641	6.25703	9.52211	7.50805	8.98796	0.833639	0.929535	0.972512	1.3394	0.805319	0.883613	1.0602	1	1	1.69143	0.602068	0.72376
RPA1380	vnfK, "nitrogenase vanadium-iron protein, VnfK subunit"	1389	11.1987	18.7013	26.6339	25.2046	43.783	1.55823	0.551373	0.701077	2.21604	0.200293	0.321792	2.16498	0.213775	0.334283	5.0061	0.00123604	0.00394554
RPA1381	n/a, "hypothetical protein"	957	8.65367	15.2797	14.7005	14.2664	8.43937	1.55133	0.605379	0.743949	1.52577	0.60855	0.725971	1.4961	0.626228	0.742881	1.13226	0.940336	0.974208
RPA1382	n/a, "Nitrogen fixation-related protein"	486	8.29786	8.31696	6.83476	7.34528	6.69691	0.970054	1	1	0.775469	0.845557	0.91132	0.849405	0.916504	0.958056	1.05533	1	1
RPA1383	n/a, "putative transcriptional regulator, ModE family"	444	99.9107	81.5316	105.325	91.5443	69.3673	0.736678	0.344761	0.506102	0.939393	0.838726	0.906469	0.826958	0.562165	0.687949	0.830141	0.550329	0.678151
RPA1384	n/a, "putative vanadium/vanadate permease component of ATP-dependent vanadium/vanadate uptake system"	822	37.7589	22.9234	25.0383	25.7522	17.7444	0.545603	0.212459	0.35443	0.584772	0.247933	0.378173	0.617617	0.292936	0.427923	0.545431	0.22168	0.342415
RPA1385	n/a, "putative vanadium/vanadate transport system substrate-binding protein"	891	14.1441	27.6194	25.5116	21.0869	20.4966	1.85135	0.305334	0.462894	1.65777	0.404314	0.545011	1.41413	0.592779	0.713122	1.77927	0.350174	0.48729
RPA1386	n/a, "putative ATP-binding component of ABC vanadium/ vanadate transporter"	855	0.505358	2.1552	2.51384	2.56373	1.19839	Inf	0.740975	0.848184	Inf	0.611041	0.727975	Inf	0.599426	0.719504	Inf	0.795167	0.873369
RPA1387	n/a, "conserved unknown protein"	1293	6.12644	6.66594	8.81513	6.49047	4.33512	1.0749	1	1	1.38321	0.792017	0.873414	0.990792	1	1	0.770758	0.895734	0.943628
RPA1388	n/a, "hypothetical protein"	1011	2.77797	9.05444	10.5009	7.99113	5.30586	3.86579	0.318202	0.476983	4.47186	0.218219	0.343489	3.40517	0.371234	0.509942	2.69119	0.549315	0.677368
RPA1389	n/a, "conserved hypothetical protein"	1098	4.7222	20.3553	21.7697	19.336	15.6444	4.54561	0.0696113	0.14768	4.80984	0.0465074	0.098192	4.31811	0.0723802	0.140215	4.50066	0.0727256	0.13927
RPA1390	n/a, "conserved hypothetical protein"	699	3.50281	18.8785	20.0332	17.561	16.2105	5.45363	0.0633579	0.136651	5.81645	0.0407874	0.0878609	5.15254	0.0666295	0.13135	6.42111	0.0305005	0.0666535
RPA1391	n/a, "possible ABC transporter ATP-binding protein"	1044	5.93215	9.39453	12.602	12.5976	10.2186	1.48697	0.73639	0.845099	1.95184	0.480248	0.618588	2.06725	0.427024	0.564528	2.06459	0.449283	0.585154
RPA1392	n/a, "nitroreductase family proteins"	549	13.7731	31.0743	31.0827	25.7814	17.4559	2.13281	0.193876	0.330615	2.09814	0.190324	0.309721	1.74817	0.351905	0.489983	1.53028	0.532041	0.661657
RPA1393	n/a, "conserved hypothetical protein"	807	111.099	49.056	48.9089	47.6502	39.8827	0.399034	0.00349821	0.0118283	0.392536	0.002265	0.00713701	0.386752	0.00184136	0.00576777	0.429127	0.00884966	0.0226494
RPA1394	n/a, "transcriptional regulator, GntR family with aminotransferase domain"	1503	14.8531	10.3222	7.71348	7.83373	4.13043	0.649819	0.596117	0.736802	0.479731	0.364347	0.504038	0.487147	0.369919	0.508481	0.29902	0.1975	0.312234
RPA1395	n/a, "possible trehalose/maltose binding protein"	1569	10.7401	21.0263	22.7897	17.9622	13.6755	1.77516	0.413061	0.575646	1.87393	0.341898	0.481011	1.51462	0.565355	0.690278	1.49043	0.609364	0.728304
RPA1396	n/a, "possible multiple sugar transport system permease protein"	1056	5.1146	4.27801	5.55096	5.21901	4.85146	0.727298	0.867008	0.934682	0.894997	0.992129	1	0.909641	1	1	1.08923	1	1
RPA1397	n/a, "putative sugar ABC transporter, permease protein"	861	1.75643	3.03768	3.40407	3.34599	2.38009	1.81787	0.850805	0.925244	1.79083	0.851816	0.914433	1.51634	0.935529	0.969785	1.60669	0.925241	0.964728
RPA1398	n/a, "putative sugar ABC transporter, ATP-binding protein"	1104	1.63074	2.47674	2.6548	2.49605	2.78431	1.21192	1	1	1.19389	1	1	1.21356	1	1	1.98944	0.810094	0.882924
RPA1399	n/a, "putative transport system ATP-binding protein"	1086	4.24389	9.03121	11.9347	9.39999	6.82641	2.20815	0.522506	0.677465	2.93864	0.298118	0.433943	2.33859	0.458153	0.59392	2.22866	0.51924	0.650595
RPA1400	n/a, "possible Glutamine amidotransferase"	786	3.84805	11.722	16.49	13.8642	11.2723	2.85604	0.335529	0.496186	4.0887	0.119237	0.212844	3.50841	0.187969	0.303029	3.62134	0.19432	0.308464
RPA1401	glnAIII, "putative glutamine synthetase III"	1386	7.94955	22.6016	23.1202	23.8583	14.8724	2.72704	0.160615	0.287122	2.684	0.15492	0.262164	2.78898	0.130988	0.228272	2.33184	0.270206	0.399392
RPA1402	n/a, "putative Glu-tRNA amidotransferase, subunit A"	1455	12.7694	24.7572	22.3371	21.0482	17.481	1.81797	0.353835	0.515277	1.64083	0.445664	0.585842	1.55342	0.504816	0.637439	1.71506	0.427289	0.563499
RPA1403	n/a, "possible Glutamine amidotransferase"	828	30.3535	42.643	49.7137	45.534	33.0478	1.30974	0.557095	0.705343	1.50052	0.334445	0.473203	1.38669	0.447092	0.583554	1.32141	0.54834	0.676912
RPA1404	n/a, "glutamyl-tRNA(Gln) amidotransferase subunit A"	1827	10.3271	12.2658	11.3721	11.4835	7.25774	1.10038	0.951876	0.987456	0.988158	1	1	1.05287	0.997613	1	0.887004	0.943553	0.976748
RPA1405	n/a, "putative urea amidolyase"	3549	6.20912	3.24928	4.99174	4.88814	4.00796	0.495857	0.652844	0.781029	0.731801	0.850765	0.91406	0.743982	0.859978	0.920369	0.761181	0.896677	0.943954
RPA1406	n/a, "conserved hypothetical protein"	636	16.6446	34.394	39.0173	45.8879	37.8123	1.87405	0.244361	0.393123	2.08712	0.143049	0.246797	2.50643	0.0509462	0.105088	2.73046	0.0377305	0.0799194
RPA1407	n/a, "conserved hypothetical protein"	840	7.45855	5.44883	9.14939	9.69245	5.81196	0.6489	0.742235	0.848648	1.08634	0.984109	1	1.16906	0.914882	0.956947	0.941916	1	1
RPA1408	n/a, "putative ABC transporter protein"	792	10.5474	3.9778	5.01642	6.00977	3.50066	0.318008	0.297573	0.453899	0.402496	0.371406	0.511703	0.50034	0.47929	0.613941	0.361282	0.357336	0.494105
RPA1409	n/a, "possible taurine transport system permease protein"	819	9.05665	9.4352	10.6564	12.6939	7.21206	0.962816	1	1	1.10568	0.953466	0.983759	1.33822	0.749766	0.839896	0.918048	0.985653	1
RPA1410	n/a, "possible taurine transport system protein"	1071	44.6471	23.4215	40.9275	40.9334	18.2899	0.475237	0.106046	0.206511	0.822979	0.64096	0.753496	0.836808	0.667	0.774734	0.478145	0.116854	0.204832
RPA1411	n/a, "possible enoyl-CoA hydratase/isomerase"	792	19.0036	85.7853	104.44	100.189	74.2748	4.17708	0.000348302	0.00151377	5.02876	1.13769e-05	5.99798e-05	4.88997	1.64158e-05	7.83229e-05	4.75622	6.64102e-05	0.000277978
RPA1412	n/a, "putative fatty-acid--CoA ligase"	1560	9.83262	60.5087	78.6585	64.7158	41.8042	5.74132	0.000408588	0.0017444	7.34655	7.20114e-06	3.91882e-05	6.1728	9.07527e-05	0.000379913	5.18934	0.00138379	0.00435845
RPA1413	n/a, "transcriptional regulator, IclR family"	939	15.9519	16.3322	23.2364	26.4119	15.4692	0.938682	0.960422	0.991017	1.30013	0.680962	0.785731	1.52544	0.464755	0.600217	1.16136	0.847098	0.910732
RPA1414	n/a, "MaoC-like dehydratase"	861	67.9152	162.999	252.809	210.215	125.795	2.18889	0.00448637	0.0147402	3.34259	9.09721e-07	5.68703e-06	2.82777	3.87027e-05	0.000172858	2.26084	0.00453213	0.0126214
RPA1415	n/a, "possible branched-chain amino acid transport system substrate-binding protein"	1245	29.326	97.4941	201.567	239.999	138.795	3.04087	0.00189876	0.00689756	6.20287	3.47141e-10	3.37783e-09	7.5082	3.42073e-13	4.29801e-12	5.71641	2.82238e-08	1.9832e-07
RPA1416	n/a, "putative branched-chain amino acid transport system ATP-binding protein"	720	7.90149	22.4558	38.2646	36.6201	17.7468	2.66731	0.173688	0.303558	4.47663	0.010069	0.0264664	4.36364	0.0114131	0.0291635	2.82764	0.146936	0.24627
RPA1417	n/a, "putative branched-chain amino acid transport system ATP-binding protein"	705	7.25243	7.41968	7.57555	7.63975	3.84716	0.978499	1	1	0.962995	1	1	0.979439	1	1	0.555785	0.681278	0.78913
RPA1418	n/a, "possible transport system permease protein"	864	13.4192	10.4574	13.8705	13.1925	9.97561	0.699037	0.675781	0.798952	0.929282	0.958091	0.985802	0.874428	0.888746	0.94058	0.829314	0.850794	0.913152
RPA1419	n/a, "possible transport system permease protein"	1011	19.2321	5.9383	7.4086	7.24777	5.0674	0.270374	0.0984971	0.194428	0.338635	0.140273	0.242897	0.319498	0.121024	0.213885	0.294367	0.123891	0.215163
RPA1420	ybdE, "putative inner membrane component for iron transport"	3159	67.9102	8.35459	11.3191	10.4281	9.32988	0.1003	1.86423e-06	1.25593e-05	0.144764	1.20275e-05	6.3261e-05	0.127016	4.0849e-06	2.14457e-05	0.159317	7.45546e-05	0.000309462
RPA1421	n/a, "possible efflux protein"	1404	135.205	13.675	12.3861	12.5792	9.61608	0.0878951	2.28395e-11	2.91693e-10	0.0798974	1.72625e-12	2.14631e-11	0.0811254	1.66766e-12	1.95018e-11	0.0852496	1.17115e-10	1.07556e-09
RPA1422	n/a, "unknown protein"	399	1276.75	3.42647	1.46913	2.04052	1.05741	0.00213028	1.0628e-24	3.7704e-23	0.000697934	1.06375e-26	3.77886e-25	0.00106399	1.37973e-25	4.31576e-24	0.000491428	1.20324e-25	3.81665e-24
RPA1423	n/a, "putative membrane protein"	945	254.448	17.8011	19.2292	18.3577	10.141	0.0607439	6.59936e-21	1.88493e-19	0.0650621	2.64607e-21	6.71037e-20	0.0642915	1.52809e-21	3.44339e-20	0.0472948	1.73553e-20	3.74081e-19
RPA1424	n/a, "possible selenocysteine lyase"	1974	170.221	19.6031	22.7332	18.0207	14.3811	0.101615	1.67723e-12	2.40681e-11	0.115769	3.12067e-12	3.80084e-11	0.0935867	8.21577e-14	1.07927e-12	0.0991203	1.29069e-11	1.31794e-10
RPA1425	cysE1, "serine acetyltransferase"	948	66.0124	23.0744	25.8326	25.7647	18.5013	0.310071	0.00423115	0.0140254	0.346078	0.00637473	0.0178277	0.344356	0.00587885	0.0162322	0.327415	0.0075455	0.0197237
RPA1426	n/a, "ABC transporter, ATP-binding protein"	1122	78.4961	60.8192	64.2605	55.93	36.4212	0.699395	0.28246	0.437036	0.728118	0.323661	0.461666	0.646822	0.17925	0.292409	0.546045	0.0908465	0.166487
RPA1427	n/a, "putative ABC transporter, permease protein"	669	79.9792	94.5382	98.2323	85.2829	48.2898	1.07515	0.823396	0.906802	1.09734	0.76141	0.850423	0.971953	0.939758	0.972141	0.715292	0.330261	0.465959
RPA1428	n/a, "possible lipoprotein"	774	515.074	20.0443	26.3386	26.8638	16.4308	0.0344922	1.53453e-39	1.44407e-37	0.0452515	1.77512e-37	1.12701e-35	0.0468807	4.201e-37	2.52229e-35	0.0372618	4.6375e-33	2.30458e-31
RPA1429	n/a, "putative coenzyme F390 synthetase"	1437	35.23	50.5483	46.6388	44.2799	38.0843	1.31756	0.515053	0.670927	1.19264	0.682623	0.78677	1.1597	0.735762	0.827941	1.29966	0.539404	0.668278
RPA1430	n/a, "putative outer membrane protein"	786	112.968	12.932	15.7442	25.4975	16.3333	0.10186	8.74939e-06	5.33922e-05	0.124432	2.10821e-05	0.000106152	0.203972	0.000296181	0.00111376	0.171859	0.000142589	0.000560151
RPA1431	draT1, "putative NAD+ ADP-ribosyltransferase"	834	4.31736	6.27203	6.95045	7.43428	8.09411	1.25148	0.923673	0.969216	1.45464	0.804317	0.882924	1.59004	0.730538	0.824017	2.24885	0.473206	0.608252
RPA1432	n/a, "putative nitroimidazole resistance protein"	531	2.44114	2.3508	4.17036	2.59476	2.15663	0.909123	1	1	1.7869	0.794382	0.875171	0.910196	1	1	0.917147	1	1
RPA1433	n/a, "conserved hypothetical protein"	591	0.852953	1.20694	1.65308	1.69552	1.42777	1.81713	1	1	1.80488	1	1	1.82397	1	1	2.41427	0.957054	0.986273
RPA1434	n/a, "conserved hypothetical protein"	693	2.70181	4.28873	5.35711	4.06676	3.30497	1.59063	0.870477	0.936347	2.01388	0.720708	0.818269	1.58932	0.863059	0.922232	1.80356	0.80815	0.882177
RPA1435	anfK, "alternative nitrogenase 3 beta chain"	1386	4.20859	5.18936	8.12965	6.32608	5.17489	1.29886	0.912919	0.963176	1.91658	0.615695	0.732311	1.42851	0.838994	0.906289	1.71929	0.720352	0.817821
RPA1436	anfG, "dinitrogenase 3 delta subunit"	441	3.26592	7.81774	7.82756	7.24271	7.65361	2.27272	0.544768	0.695648	2.2313	0.540456	0.669364	1.96783	0.631571	0.746856	2.80677	0.398089	0.534069
RPA1437	anfD, "putative nitrogenase molybdenum-iron protein alpha chain (nitrogenase component I) (dinitrogenase)"	1569	4.31439	9.62283	13.5327	12.374	8.83531	2.04553	0.544568	0.695648	2.90719	0.266402	0.398668	2.72781	0.305082	0.44101	2.55132	0.377917	0.51508
RPA1438	anfH, "nitrogenase iron protein (nitrogenase component II) (nitrogenase reductase)"	828	9.39307	7.82507	9.28198	8.24453	7.06087	0.706824	0.753943	0.858084	0.844669	0.894111	0.944435	0.757328	0.798582	0.87529	0.85957	0.931606	0.968925
RPA1439	anfA, "Sigma-54 dependent, Iron nitrogenase transcriptional regulator, AnfA"	1629	31.8292	44.9918	51.7771	51.0944	51.4663	1.30519	0.553066	0.702407	1.48695	0.33645	0.475063	1.49596	0.324464	0.46052	1.97705	0.0874262	0.161276
RPA1440	n/a, "conserved hypothetical protein"	525	78.049	134.055	141.18	137.543	112.049	1.56612	0.111562	0.215042	1.62249	0.0749075	0.14639	1.60693	0.0795985	0.151702	1.72616	0.0559736	0.11201
RPA1441	n/a, "possible uridylate kinase"	822	735.292	16.0536	20.0465	18.5904	12.3917	0.0191065	2.87908e-25	1.08733e-23	0.0236551	2.29064e-23	6.90431e-22	0.0221849	2.43006e-23	6.37515e-22	0.019582	1.53662e-23	4.21627e-22
RPA1442	n/a, "possible uridine monophosphate kinase"	813	1400.41	21.13	19.1468	23.3411	13.9375	0.013304	5.95064e-81	3.79991e-78	0.0118156	1.64051e-85	9.79058e-83	0.0146052	1.44518e-81	6.4643e-79	0.0115036	7.06221e-68	2.42967e-65
RPA1443	n/a, "transcriptional regulator, GntR family"	816	17.0326	48.8792	44.6979	52.1134	34.2724	2.67252	0.041061	0.0954709	2.41369	0.066553	0.13272	2.86584	0.0199326	0.0471365	2.436	0.0748843	0.14255
RPA1444	n/a, "putative oligopeptide binding protein precursor"	1002	0.503089	8.36456	11.3752	16.7508	6.97762	Inf	0.0791504	0.163532	Inf	0.0183605	0.0446518	Inf	0.0017997	0.00565312	Inf	0.0512267	0.10372
RPA1445	n/a, "putative oligopeptide transport ATP-binding protein"	1050	4.11506	23.6069	26.7348	23.918	16.991	5.9776	0.0274071	0.0686714	6.64546	0.0119308	0.0306733	6.10225	0.0188847	0.0451476	5.64937	0.0361991	0.0769489
RPA1446	n/a, "possible dipeptide ABC transporter (dipeptide-binding protein)"	1554	5.42187	9.86871	12.0287	12.8561	10.4332	1.72721	0.626855	0.760569	2.05606	0.461395	0.601342	2.27201	0.375511	0.513996	2.38398	0.358355	0.495011
RPA1447	n/a, "putative oligopeptide ABC transporter (permease)"	969	2.22952	9.26286	12.7036	11.1167	8.39706	4.0894	0.285106	0.439608	5.36689	0.134833	0.235105	4.77506	0.182131	0.296054	4.75912	0.201144	0.316155
RPA1448	n/a, "putative oligopeptide ABC transporter (permease)"	885	0.895084	4.83594	7.13868	5.51977	5.31213	8.18383	0.396881	0.558407	12.5125	0.176395	0.291129	9.06944	0.317317	0.453687	10.7506	0.257788	0.385282
RPA1449	n/a, "putative long-chain fatty acid--CoA ligase"	1716	7.09225	23.8321	27.8971	24.7082	15.3842	3.28744	0.0992943	0.195699	3.78646	0.0447308	0.0949561	3.42789	0.0705252	0.137515	2.77893	0.186644	0.298415
RPA1450	n/a, "putative pyruvate carboxylase"	3312	6.84912	9.45828	13.097	12.121	9.39023	1.36368	0.798482	0.890231	1.93813	0.462535	0.602446	1.81854	0.516989	0.648847	1.81539	0.549316	0.677368
RPA1451	n/a, "unknown protein"	954	18.2676	27.4778	36.0475	29.082	27.5458	1.3641	0.596868	0.736958	1.76448	0.264214	0.396321	1.43939	0.505009	0.637478	1.80882	0.265929	0.394484
RPA1452	n/a, "conserved hypothetical protein"	156	64.1659	27.8157	20.8754	10.8395	6.18176	0.386786	0.0179735	0.0480367	0.289437	0.00234526	0.00735628	0.150269	2.56741e-05	0.000118651	0.114627	1.68587e-05	7.85015e-05
RPA1453	norE, "putative denitrification protein NorE"	609	3.54747	2.92817	2.88759	3.49648	1.68248	0.757999	0.953558	0.987717	0.74721	0.943744	0.976379	0.908938	1	1	0.401672	0.753647	0.843304
RPA1454	n/a, "hypothetical protein"	270	8.53494	9.2465	11.5789	12.9895	13.8403	1.02276	1	1	1.2854	0.802587	0.881566	1.42085	0.695527	0.797554	1.94934	0.399052	0.535161
RPA1455	norC, "nitric-oxide reductase subunit C"	453	6.04087	6.42969	7.18888	6.49784	5.58815	0.991826	1	1	1.05928	1	1	0.991664	1	1	1.08394	1	1
RPA1456	norB, "nitric-oxide reductase subunit B"	1350	6.50789	6.42852	8.10522	6.63395	6.16116	0.90857	0.990876	1	1.1172	0.969381	0.993008	0.985198	1	1	1.0989	0.992246	1
RPA1457	norQ, "regulatory protein NorQ, probable ATPase"	813	2.12586	11.9907	16.6633	14.9445	10.9721	6.97027	0.117939	0.225341	9.54219	0.0316908	0.0709949	8.78277	0.0434735	0.0920506	8.43921	0.0622542	0.1222
RPA1458	norD, "dinitrification protein NorD"	1911	2.14797	8.46058	11.9288	10.2578	8.358	4.84766	0.282286	0.436842	6.86278	0.110157	0.199339	5.76505	0.175028	0.287409	6.3889	0.149629	0.250011
RPA1460	n/a, "conserved hypothetical protein"	694	12.4519	21.4127	24.6823	18.9509	17.8037	1.5533	0.523607	0.678216	1.82733	0.331837	0.470256	1.40183	0.628953	0.744367	1.70996	0.427363	0.563499
RPA1461	n/a, "conserved hypothetical protein"	1086	23.0762	20.7444	25.3688	24.1632	18.0928	0.82825	0.764099	0.865566	0.994135	1	1	0.949744	0.953328	0.982317	0.930056	0.938527	0.97325
RPA1462	n/a, "conserved hypothetical protein"	1209	4.05039	14.7007	14.6532	15.5405	13.7096	3.63776	0.188946	0.324281	3.57927	0.181074	0.296991	3.89628	0.136383	0.235096	4.63399	0.0860424	0.159015
RPA1463	ilvD2, "dihydroxy-acid dehydratase"	1857	41.2614	97.8853	129.035	128.595	92.0149	2.16193	0.0223709	0.0578524	2.80488	0.000781519	0.00278067	2.83845	0.000604297	0.00212168	2.68187	0.00267848	0.00790204
RPA1464	n/a, "possible glutamine amidotransferase"	804	93.6893	150.379	222.613	192.091	135.313	1.45876	0.157245	0.282794	2.12449	0.00171808	0.00559282	1.86175	0.0112731	0.0288553	1.72502	0.0416993	0.0871981
RPA1465	n/a, "possible chloride channel"	1815	12.2998	18.6349	21.4951	21.6007	15.0431	1.36396	0.677094	0.79967	1.56624	0.498749	0.635468	1.59153	0.476743	0.61168	1.44769	0.608448	0.728103
RPA1466	n/a, "putative glutamyl-tRNA(Gln) amidotransferase subunit A"	1806	9.60978	22.5128	19.1138	16.8187	11.1467	2.22245	0.252978	0.403982	1.83909	0.401537	0.542329	1.66634	0.497796	0.630726	1.47107	0.656664	0.770444
RPA1467	n/a, "transcriptional regulator, GntR family"	666	37.6287	44.7152	43.7142	48.6168	35.747	1.09332	0.851202	0.925244	1.05202	0.923711	0.962881	1.19152	0.671538	0.778386	1.13557	0.782542	0.865245
RPA1468	n/a, "conserved hypothetical protein"	396	12.9115	9.30654	9.86837	10.7543	5.63149	0.654384	0.627952	0.761412	0.644712	0.601584	0.720452	0.726836	0.705755	0.806516	0.485865	0.426344	0.562472
RPA1469	gatA1, "possible glutamyl-tRNA (Gln) amidotransferase subunit A"	1458	12.2492	15.2885	19.5662	21.1338	15.2127	1.18607	0.85076	0.925244	1.51689	0.545882	0.674103	1.621	0.466401	0.60171	1.51081	0.568158	0.693718
RPA1470	n/a, "putative dipeptide ABC transporter"	1824	13.1867	33.3056	38.3146	34.3356	33.6718	2.36444	0.134287	0.249392	2.68459	0.0636573	0.128185	2.43663	0.102254	0.186859	3.16904	0.0284512	0.0629007
RPA1471	n/a, "putative dipeptide ABC transporter (permease)"	915	11.9629	23.5818	34.8078	34.7706	31.1571	1.81801	0.365001	0.526733	2.68671	0.07525	0.146922	2.72754	0.0670397	0.131839	3.24508	0.0309512	0.067395
RPA1472	n/a, "putative dipeptide transport permease protein"	1014	11.4341	28.4312	41.1727	38.4169	29.6011	2.31305	0.174894	0.30508	3.29395	0.0248525	0.0579072	3.1401	0.0324978	0.071784	3.17331	0.0397299	0.0836985
RPA1473	n/a, "possible peptide transport system substrate-binding protein"	1671	20.3414	38.2761	47.2796	44.9753	33.4725	1.7482	0.270794	0.424272	2.13446	0.0993627	0.184008	2.07511	0.112856	0.201828	2.04051	0.146767	0.246033
RPA1474	n/a, "hypothetical protein"	465	1096.46	823.365	783.115	632.477	633.701	0.683304	0.0179472	0.048013	0.639814	0.00505433	0.014506	0.524797	6.43654e-05	0.000275657	0.703452	0.0439636	0.0912636
RPA1475	n/a, "hypothetical protein"	240	14.4027	128.791	146.002	151.873	177.05	8.33536	0.00100693	0.00389357	9.28189	2.07259e-06	1.21904e-05	9.83576	2.84085e-11	2.95172e-10	15.2481	1.12089e-16	1.79684e-15
RPA1476	n/a, "putative periplasmic solute-binding protein"	1008	13.4311	37.2691	44.9069	40.8823	42.0351	2.58763	0.0820174	0.167904	3.06403	0.0254033	0.0590109	2.79726	0.0441975	0.0933511	3.89765	0.00520733	0.0142315
RPA1477	n/a, "putative permease protein"	816	10.3255	32.7804	44.6181	37.9913	37.5224	2.95515	0.0698788	0.148104	3.98552	0.0083781	0.022611	3.41078	0.0248284	0.0571822	4.46032	0.00462527	0.0128608
RPA1478	n/a, "putative permease protein"	786	6.50504	16.7889	19.1416	20.637	19.6306	2.42378	0.296106	0.452124	2.76215	0.191093	0.310558	3.03121	0.135737	0.234404	3.81253	0.0624455	0.122441
RPA1479	n/a, "putative transport system ATP-binding protein"	1062	3.66171	16.6235	22.753	21.4658	19.6935	4.85065	0.0990177	0.195283	6.55926	0.0221523	0.0525039	6.35354	0.024839	0.0571822	7.61172	0.0117253	0.0290453
RPA1480	cpdA, "putative ICC protein"	858	25.5992	46.6251	63.6889	54.7449	58.8673	1.63989	0.275554	0.429472	2.21123	0.0479507	0.100668	1.94395	0.107954	0.194865	2.7683	0.0104648	0.0263091
RPA1481	n/a, "response regulator receiver (CheY-like protein)"	363	118.832	141.645	143.54	125.774	114.567	1.08139	0.77075	0.869574	1.08026	0.769315	0.856794	0.958807	0.881925	0.936146	1.15746	0.595923	0.719251
RPA1482	n/a, "hypothetical protein"	846	170.16	198.42	212.254	217.2	248.498	1.06186	0.801339	0.891879	1.11682	0.625387	0.739657	1.16431	0.494043	0.627978	1.76275	0.0124255	0.0306441
RPA1483	n/a, "NAD binding site:FAD dependent oxidoreductase"	1236	16.139	37.5118	39.3633	38.9146	37.9383	2.10144	0.158583	0.284491	2.18213	0.121208	0.215404	2.15992	0.124334	0.218596	2.77752	0.0362568	0.0770532
RPA1484	pgm2, "phosphoglucomutase"	1653	45.0466	69.4746	86.2506	86.0048	66.5802	1.40938	0.348714	0.51023	1.72952	0.10187	0.187241	1.74738	0.0926272	0.172742	1.78336	0.100243	0.18049
RPA1485	nnrU, "putative NnrU protein"	768	12.0023	13.8543	21.032	20.3052	17.03	1.06729	0.972707	0.998737	1.59491	0.488109	0.626549	1.58212	0.49451	0.628185	1.73541	0.42472	0.560673
RPA1486	n/a, "conserved hypothetical protein"	1227	5.81039	7.84806	13.6951	14.9552	8.59628	1.23995	0.893372	0.94961	2.1954	0.380192	0.52041	2.39765	0.30696	0.442842	1.74132	0.59941	0.721535
RPA1487	n/a, "conserved hypothetical protein"	249	54.0825	240.871	252.416	229.888	104.569	4.05096	9.18093e-08	7.6708e-07	4.17346	1.70754e-08	1.37587e-07	3.86089	1.31754e-07	8.83459e-07	2.32067	0.00613432	0.0164878
RPA1488	n/a, "L-carnitine dehydratase/bile acid-inducible protein F"	1203	64.4111	197.003	215.696	187.104	135.725	2.81432	0.000106674	0.000527763	3.03028	1.47444e-05	7.66057e-05	2.67051	0.000170378	0.00067116	2.58597	0.000824364	0.00274226
RPA1489	n/a, "two-component transcriptional regulator, LuxR family"	672	66.9769	223.88	233.193	170.363	90.5877	3.05597	1.50565e-05	8.81499e-05	3.13699	4.8661e-06	2.70064e-05	2.32447	0.00143194	0.00461792	1.63096	0.113181	0.199253
RPA1490	phyB4, "Bacteriophytochrome (light-regulated signal transduction histidine kinase), PhyB4"	2313	84.2493	363.718	388.929	347.772	338.572	3.93419	1.87474e-09	1.94209e-08	4.13956	1.25271e-10	1.28017e-09	3.75595	3.20829e-09	2.65753e-08	4.81688	1.82591e-11	1.83514e-10
RPA1491	pucBe, "light harvesting protein B-800-850, beta chain E (antenna pigment protein, beta chain E) (LH II-E beta)"	156	4373.9	1188.45	1480.48	1543.22	879.356	0.246204	1.34631e-10	1.60054e-09	0.302075	3.77327e-08	2.89446e-07	0.319619	5.07047e-08	3.57299e-07	0.23746	4.36795e-10	3.7641e-09
RPA1492	pucAe, "light harvesting protein B-800-850, alpha chain E (antenna pigment protein, alpha chain E) (LH II-E alpha)"	180	2067.99	1237.71	1327.59	1114.78	572.586	0.543429	6.82969e-05	0.000350301	0.573865	0.000234202	0.000955158	0.489325	2.70391e-06	1.45806e-05	0.326205	3.21089e-10	2.7912e-09
RPA1493	pucC, "PucC, possible chlorophyll Major Facilitator Superfamily (MFS) exporter"	1437	419.453	182.503	187.099	179.517	110.184	0.394366	4.00889e-06	2.57283e-05	0.398032	2.96653e-06	1.69907e-05	0.387882	1.58814e-06	8.89961e-06	0.310347	1.79983e-07	1.13137e-06
RPA1494	n/a, "unknown protein"	651	2117.6	210.922	196.994	184.998	115.267	0.0903251	3.44452e-43	4.05185e-41	0.083001	1.049e-46	1.09193e-44	0.0791869	5.99744e-48	6.31212e-46	0.064343	2.53456e-42	2.06106e-40
RPA1495	n/a, "unknown protein"	294	4244.39	454.305	408.289	374.917	217.103	0.0971599	4.14244e-46	5.78647e-44	0.0859065	4.20967e-51	5.62462e-49	0.0801586	3.74325e-53	5.48969e-51	0.0604761	1.95883e-48	2.27555e-46
RPA1496	n/a, "possible monooxygenase"	1542	101.062	485.48	400.502	301.322	125.039	4.3877	3.76136e-12	5.23778e-11	3.56053	3.42257e-09	2.98333e-08	2.71805	9.83877e-06	4.86823e-05	1.47764	0.145519	0.244354
RPA1497	mexC1, "putative RND multidrug efflux membrane fusion protein MexC precursor"	1200	531.4	420.6	533.425	571.586	803.077	0.719293	0.0665881	0.14228	0.896978	0.530122	0.661363	0.976695	0.895141	0.944394	1.83017	0.00109245	0.00354444
RPA1498	mexD2, "RND multidrug efflux transporter MexD"	3168	181.261	40.4722	42.7835	39.281	32.0767	0.201458	2.5222e-08	2.25334e-07	0.208276	1.72841e-08	1.39143e-07	0.196507	5.66638e-09	4.5668e-08	0.209679	1.94296e-07	1.21537e-06
RPA1499	n/a, "hypothetical protein"	453	123.52	178.194	149.672	109.91	122.141	1.3136	0.570008	0.716014	1.08578	0.753832	0.843644	0.809582	0.420662	0.558868	1.18768	0.521018	0.652093
RPA1500	n/a, "unknown protein"	600	127.824	204.381	111.591	106.99	98.9469	1.4588	0.253627	0.40451	0.782686	0.347732	0.486846	0.76272	0.298763	0.434318	0.917604	0.777614	0.861821
RPA1501	n/a, "possible coenzyme F420 hydrogenase beta subunit"	1230	79.6248	63.7429	64.5487	56.0089	34.0562	0.726095	0.329771	0.489971	0.720883	0.303593	0.439505	0.63482	0.158818	0.266202	0.504823	0.0577854	0.114788
RPA1502	n/a, "conserved hypothetical protein"	489	19.881	13.0067	10.6554	10.2459	9.2442	0.582677	0.425735	0.58881	0.48178	0.277551	0.411431	0.443154	0.228613	0.352164	0.526292	0.357695	0.494373
RPA1503	n/a, "hypothetical protein"	1611	48.5902	34.7574	33.9604	29.7396	21.3254	0.643807	0.294698	0.450513	0.624863	0.248886	0.379238	0.558873	0.158394	0.265602	0.512474	0.135406	0.230861
RPA1504	n/a, "conserved unknown protein"	1314	128.572	90.2031	97.5977	103.046	83.7573	0.639198	0.104592	0.204384	0.678392	0.143843	0.247966	0.728065	0.225343	0.348061	0.784746	0.385032	0.521913
RPA1505	n/a, "putative porphobilinogen deaminase"	984	376.242	78.712	68.6393	66.5106	45.1429	0.188772	2.08328e-13	3.2056e-12	0.163266	9.70147e-16	1.60829e-14	0.159821	4.36192e-16	6.81008e-15	0.142462	9.32951e-15	1.25681e-13
RPA1506	bchI, "putative Mg chelatase subunit Bchl"	1023	229.627	56.5365	67.6142	59.5672	36.9999	0.222258	7.6431e-09	7.33147e-08	0.261834	6.52015e-08	4.82783e-07	0.234303	7.031e-09	5.58608e-08	0.194783	4.74727e-09	3.60905e-08
RPA1507	bchD, "putative magnesium chelatase subunit BchD"	1773	214.01	9.48789	7.8613	6.74674	4.3173	0.038413	1.02364e-21	3.06063e-20	0.0315007	4.15899e-24	1.31096e-22	0.0256154	1.57076e-25	4.86227e-24	0.0196517	9.85538e-23	2.49029e-21
RPA1508	n/a, "conserved hypothetical protein"	732	72.4071	61.7155	42.798	25.4106	8.6456	0.774916	0.456704	0.616943	0.525911	0.0664308	0.132536	0.317908	0.00245949	0.00748643	0.133918	1.69277e-05	7.87406e-05
RPA1509	hemE, "uroporphyrinogen decarboxylase"	978	206.689	120.828	125.601	105.149	66.6815	0.53316	0.0085511	0.0256705	0.544384	0.00888459	0.0238057	0.464767	0.00119108	0.00392849	0.386217	0.000308389	0.00111774
RPA1510	n/a, "conserved unknown protein"	954	135.346	134.274	132.242	129.458	107.151	0.902736	0.695026	0.814356	0.874879	0.599429	0.718641	0.868927	0.57817	0.700855	0.957282	0.863009	0.921966
RPA1511	n/a, "Alpha/beta hydrolase fold"	888	102.911	149.408	212.923	222.161	252.967	1.32342	0.28885	0.44385	1.86014	0.00956503	0.0253032	1.97508	0.00389524	0.0112773	2.95923	5.37034e-06	2.69269e-05
RPA1512	crtI, "phytoene dehydrogenase CrtI"	1536	474.839	587.375	514.053	424.575	216.446	1.12258	0.513522	0.669244	0.967067	0.854346	0.91638	0.811421	0.241397	0.367705	0.537349	0.00277911	0.00815589
RPA1513	crtB, "CrtB phytoene synthase"	1068	321.431	423.551	347.671	260.482	110.668	1.19429	0.350606	0.511742	0.965271	0.860462	0.920513	0.733971	0.11512	0.205112	0.406953	0.000103862	0.000418867
RPA1514	hemF, "putative coproporphyrinogen III oxidase precursor"	912	39.718	107.021	103.839	97.5131	70.2515	2.45078	0.00694233	0.0214756	2.34446	0.0089123	0.0238601	2.23279	0.0142332	0.0353237	2.11627	0.0341181	0.073139
RPA1515	n/a, "conserved unknown protein"	837	22.1977	124.849	193.37	223.052	169.871	5.26461	2.24787e-06	1.49523e-05	8.03591	1.06828e-11	1.22606e-10	9.40998	2.35453e-14	3.22567e-13	9.38893	8.06705e-13	9.19233e-12
RPA1516	n/a, "hypothetical protein"	135	49.6093	38.7472	65.1312	75.6177	80.8094	0.714033	0.41202	0.574539	1.17643	0.653853	0.76392	1.39111	0.32959	0.466021	1.92816	0.043604	0.0906011
RPA1517	crtC, "hydroxyneurosporene dehydrogenase"	954	76.0898	44.6748	58.5089	60.5931	53.6385	0.529941	0.0716571	0.15116	0.687743	0.253211	0.384129	0.722744	0.315409	0.451723	0.858093	0.639087	0.755369
RPA1518	crtD, "methoxyneurosporene dehydrogenase"	1560	51.7944	83.5233	89.2632	97.5554	74.6062	1.46539	0.260233	0.412351	1.53732	0.184864	0.302265	1.71259	0.0861882	0.162085	1.72881	0.102029	0.183078
RPA1519	crtE, "geranylgeranyl pyrophosphate synthase"	867	391.631	441.597	606.84	649.541	620.519	1.024	0.902369	0.956167	1.38636	0.06289	0.126828	1.50705	0.0183462	0.044078	1.88791	0.000793778	0.00265235
RPA1520	crtF, "hydroxyneurosporene methyltransferase CrtF"	1122	64.2474	59.4948	65.3634	68.3774	43.4046	0.838357	0.62189	0.757356	0.908885	0.787712	0.870675	0.966187	0.932928	0.968135	0.807137	0.562778	0.688661
RPA1521	bchC, "2-desacetyl-2-hydroxyethyl bacteriochlorophyllide a dehydrogenase"	939	1302.07	1234.22	1410.97	1470.79	1752.13	0.861275	0.338456	0.499141	0.969591	0.841328	0.908074	1.02655	0.865103	0.923644	1.61008	0.00516417	0.0141351
RPA1522	bchX, "bacteriochlorophyllide reductase subunit BchX"	999	701.249	494.099	508.923	480.275	411.528	0.639524	0.00954427	0.0283474	0.648778	0.0105872	0.0276721	0.622021	0.00516879	0.0144908	0.700647	0.0593202	0.11729
RPA1523	bchY, "bacteriochlorophyllide reductase subunit BchY"	1587	461.486	216.979	210.209	191.081	140.863	0.426426	1.28947e-05	7.66987e-05	0.406268	2.81812e-06	1.62446e-05	0.375236	4.11105e-07	2.57365e-06	0.362323	2.40056e-06	1.28197e-05
RPA1524	bchZ, "bacteriochlorophyllide reductase subunit"	1449	476.959	123.068	101.675	90.679	64.4734	0.233654	2.39082e-12	3.39269e-11	0.189732	1.24918e-15	2.05942e-14	0.172686	5.25928e-17	8.77789e-16	0.160027	4.31755e-15	5.99697e-14
RPA1525	pufB, "light-harvesting complex 1 beta chain"	198	98126.9	1788.36	1128.28	841.052	578.065	0.0165546	1.69649e-123	7.58329e-120	0.0102812	3.18297e-146	1.4247e-142	0.00778297	2.2359e-157	2.00024e-153	0.00700785	1.36619e-123	6.11028e-120
RPA1526	pufA, "light-harvesting complex 1 alpha chain"	192	50990.9	807.727	480.343	385.228	274.992	0.014368	2.59614e-128	2.32095e-124	0.00840831	4.23998e-148	3.79563e-144	0.00684281	1.72252e-149	5.13657e-146	0.00639904	4.7735e-125	4.2699e-121
RPA1527	pufL, "photosynthetic reaction center L subunit"	834	2452.43	161.22	118.548	100.55	61.1394	0.0595372	2.24008e-56	5.00658e-54	0.0431209	2.35741e-67	6.8076e-65	0.0371074	1.56466e-71	4.66581e-69	0.0297681	4.24231e-61	9.98618e-59
RPA1528	pufM, "photosynthetic reaction center M protein"	924	3279.03	306.151	239.026	189.782	117.152	0.0846738	1.10195e-48	1.79118e-46	0.0650918	4.40532e-58	8.04825e-56	0.0525344	1.13297e-64	2.73933e-62	0.0430204	1.64708e-55	2.72836e-53
RPA1529	ppsR1, "transcriptional regulator PpsR1; Fis family"	1455	113.786	23.0822	17.5474	14.5917	10.6046	0.18092	1.20168e-06	8.35379e-06	0.134641	1.92532e-08	1.53888e-07	0.116659	3.12824e-09	2.60328e-08	0.106036	1.67031e-08	1.19911e-07
RPA1530	bchG, "geranylgeranyl bacteriochlorophyll synthase"	894	103.187	31.8486	29.2143	24.2386	23.4617	0.279346	0.000203865	0.000939459	0.253086	4.84415e-05	0.000229808	0.208473	5.9417e-06	3.03897e-05	0.270685	0.000248192	0.00091701
RPA1531	n/a, "possible Bch2, light harvesting pigment Major Facilitator Family (MFS) transporter"	1317	100.721	31.5037	26.9526	24.5852	15.1481	0.280381	0.000238065	0.0010749	0.235861	2.7827e-05	0.000136872	0.217059	1.07299e-05	5.28287e-05	0.173366	5.80142e-06	2.89262e-05
RPA1532	bchP, "geranylgeranyl reductase"	1206	175.794	35.0933	33.9698	34.6376	29.0366	0.178735	5.67353e-09	5.54939e-08	0.170767	9.94459e-10	9.21573e-09	0.176122	1.36767e-09	1.18673e-08	0.194664	9.5079e-08	6.24436e-07
RPA1533	tspO, "tryptophan-rich sensory protein"	465	65.9737	31.5745	39.2188	33.5364	28.3863	0.43011	0.0301641	0.0738611	0.532833	0.0831616	0.159141	0.458158	0.0349415	0.0760737	0.505096	0.0789277	0.148665
RPA1534	n/a, "hypothetical protein"	273	22.9494	10.4513	14.076	10.7821	9.7142	0.404027	0.172813	0.30228	0.537219	0.309478	0.446014	0.404501	0.154479	0.259963	0.479203	0.267103	0.395766
RPA1535	cycA, "cytochrome c2"	420	4173.87	475.959	548.343	734.39	578.47	0.103477	4.59198e-44	5.62361e-42	0.117378	4.21778e-41	3.14646e-39	0.159683	7.85337e-32	3.60289e-30	0.165453	4.24862e-24	1.21807e-22
RPA1536	ppsR2, "transcriptional regulator PpsR2; Fis family"	1395	289.603	308.842	305.44	264.744	239.015	0.970554	0.886588	0.945158	0.944451	0.776137	0.862138	0.832233	0.356624	0.495243	0.997952	0.981284	1
RPA1537	n/a, "Bacteriophytochrome, apparent pseudogene, frameshifted"	2195	46.2921	25.889	29.3758	28.6178	22.9281	0.494108	0.11523	0.221112	0.56432	0.176326	0.29107	0.553402	0.160558	0.268462	0.574474	0.215428	0.334086
RPA1539	n/a, "putative heme oxygenase"	663	129.581	262.871	270.447	235.588	183.817	1.85711	0.00663536	0.0206979	1.88089	0.00444517	0.0129199	1.66338	0.024316	0.056195	1.7217	0.0269214	0.060008
RPA1540	n/a, "Coenzyme B12-binding"	882	81.5664	50.2762	74.3618	88.6877	137.15	0.561312	0.0882011	0.177767	0.812444	0.505222	0.642071	0.993551	0.99815	1	2.02914	0.00980853	0.0247986
RPA1541	bchF, "possible 2-vinyl bacteriochlorophillide hydratase BchF subunit (AB034704)"	486	414.893	295.252	371.087	469.453	548.527	0.64608	0.0225946	0.0583465	0.798763	0.222066	0.347723	1.02716	0.883401	0.93699	1.57427	0.0168103	0.0397378
RPA1542	bchN, "protochlorophyllide reductase subunit BchN"	1290	286.435	135.887	151.468	146.327	130.543	0.42826	0.000133427	0.000645268	0.471453	0.00044474	0.0016875	0.463195	0.000318035	0.00118597	0.538644	0.00752707	0.0197043
RPA1543	bchB, "protochlorophyllide reductase BchB subunit"	1623	321.643	136.83	142.944	136.794	88.0501	0.385861	1.19359e-05	7.12803e-05	0.396617	1.24337e-05	6.52826e-05	0.384492	6.37385e-06	3.24164e-05	0.321502	1.94624e-06	1.05318e-05
RPA1544	bchH, "magnesium-protoporphyrin O-methyltransferase BchH subunit"	3747	362.336	106.637	98.6963	89.9559	51.0713	0.265703	1.70505e-09	1.77468e-08	0.243131	7.4901e-11	7.84227e-10	0.224427	8.27903e-12	9.04325e-11	0.166527	7.0382e-13	8.08173e-12
RPA1545	bchL, "protochlorophyllide reductase iron-sulfur ATP-binding protein BchL"	939	970.994	333.228	345.286	286.395	235.633	0.311243	1.93929e-11	2.50901e-10	0.317998	1.91846e-11	2.14944e-10	0.267301	2.61981e-14	3.57814e-13	0.289778	1.36983e-10	1.24904e-09
RPA1546	bchM, "Mg-protoporphyrin IX methyl transferase"	702	461.523	184.507	160.972	129.003	78.5599	0.362614	3.48399e-07	2.63956e-06	0.311662	3.93512e-09	3.40049e-08	0.253403	1.14449e-11	1.23505e-10	0.201112	2.95715e-12	3.20238e-11
RPA1547	lhaA, "photosynthetic complex (LH1) assembly protein LhaA, probable Major Facilitator Superfamily (MFS) transporter"	1434	545.475	85.1419	61.7702	48.6962	23.117	0.140718	2.58774e-20	7.09644e-19	0.100087	1.76247e-26	6.18729e-25	0.0799888	4.14753e-30	1.74196e-28	0.0493936	8.64918e-31	3.774e-29
RPA1548	puhA, "H subunit of photosynthetic reaction center complex"	768	3313.47	214.238	149.005	146.785	74.1631	0.0585907	3.59089e-57	8.67638e-55	0.0400239	5.94265e-64	1.39996e-61	0.0401133	1.89362e-61	4.13179e-59	0.0262186	2.85056e-67	9.10653e-65
RPA1549	n/a, "possible photosynthetic complex assembly protein"	663	3530.19	339.526	214.648	201.204	92.6355	0.0870268	4.93575e-20	1.31718e-18	0.0542113	3.80517e-24	1.20367e-22	0.0515971	4.52959e-24	1.25844e-22	0.0309404	6.40722e-29	2.52478e-27
RPA1550	n/a, "possible photosynthetic complex assembly protein"	507	1217.55	209.277	114.204	94.8687	43.7479	0.155987	2.59845e-25	9.88516e-24	0.0834524	2.26638e-40	1.63618e-38	0.0705996	2.75305e-44	2.30176e-42	0.0421206	9.7147e-45	8.95856e-43
RPA1551	n/a, "hypothetical protein"	300	707.653	128.989	83.1509	65.5508	25.1134	0.164852	4.31019e-20	1.15368e-18	0.104269	5.20311e-29	2.08871e-27	0.0834575	3.8506e-33	1.91375e-31	0.0416166	5.4694e-37	3.51969e-35
RPA1552	n/a, "conserved unknown protein"	1098	701.968	95.7673	70.0546	53.502	30.9046	0.12369	6.92233e-25	2.49539e-23	0.0886425	7.73231e-32	3.64314e-30	0.0686971	1.58116e-36	9.24513e-35	0.0514102	6.03591e-34	3.17595e-32
RPA1553	n/a, "conserved hypothetical protein"	1065	755.973	53.8046	41.5861	38.8706	25.071	0.0643868	1.99081e-37	1.63283e-35	0.0486052	5.63531e-44	5.04473e-42	0.0463637	6.88317e-45	6.15768e-43	0.0388851	6.97973e-39	4.99469e-37
RPA1554	hemA, "5-aminolevulinic acid synthase (ALAS)"	1212	1189.06	122.611	92.9678	82.4191	40.7285	0.0934207	6.71515e-23	2.16727e-21	0.0694279	1.96955e-25	6.5789e-24	0.0621387	5.45727e-26	1.76248e-24	0.0401509	3.94418e-30	1.66418e-28
RPA1555	cbbR, "cbb operon transcriptional regulator CbbR, LysR family"	969	110.882	70.6063	58.6114	55.9065	31.7222	0.575933	0.0629283	0.135889	0.469572	0.0110942	0.0287787	0.456516	0.00833371	0.0220442	0.335152	0.00119144	0.00382537
RPA1556	n/a, "phosphotransfer protein with response regulator receiver and Hpt domains"	690	3.75723	4.73811	3.87012	1.99684	1.57232	1.1685	0.982474	1	0.895702	1	1	0.389258	0.665939	0.7741	0.343859	0.668977	0.778355
RPA1557	n/a, "response regulator receiver with duplicated domains"	837	4.73207	12.8542	15.6408	14.2167	14.546	2.84016	0.299797	0.456636	3.4701	0.164133	0.274825	3.07177	0.228346	0.351961	4.18825	0.0956898	0.173549
RPA1558	n/a, "sensor histidine kinase with multiple PAS/PAC and a response regulator receiver domain"	2712	3.13333	12.7563	16.3789	13.5325	10.3565	3.78967	0.208403	0.349751	4.77332	0.0925127	0.17384	3.94017	0.168091	0.278419	3.99429	0.180806	0.290988
RPA1559	cbbL, "ribulose-bisphosphate carboxylase large chain"	1458	24.1527	79.2557	248.955	615.844	156.096	3.04059	0.0290667	0.0718032	9.45803	0.00155243	0.00512684	23.7769	8.64319e-16	1.31724e-14	7.6639	0.00358313	0.0102204
RPA1560	cbbS, "ribulose-bisphosphate carboxylase small chain"	423	68.6087	136.168	367.229	1014.04	304.923	1.81422	0.263981	0.416371	4.82804	0.000383723	0.00148448	13.5424	2.15956e-05	0.000100937	5.17891	0.0174643	0.0411208
RPA1561	cbbX, "cbbX protein homolog"	927	30.9961	63.6739	111.643	166.468	53.3802	1.89331	0.109699	0.212046	3.26729	0.000382672	0.00148105	4.9467	8.99905e-08	6.13609e-07	2.0526	0.0670424	0.130057
RPA1562	n/a, "transcriptional regulator, LysR family"	975	33.7541	8.4133	11.3562	10.9198	4.07996	0.217055	0.0248795	0.0632962	0.293726	0.0511329	0.106476	0.284652	0.0485954	0.10096	0.124818	0.00908584	0.0231283
RPA1563	n/a, "putative nitrilase"	1050	6.37834	6.34046	8.06386	7.03821	5.16619	0.909216	0.99089	1	1.11694	0.969371	0.993008	0.985018	1	1	0.897849	0.995814	1
RPA1564	n/a, "possible urea/short-chain amide transport system substrate-binding protein"	1317	12.0296	7.89849	9.29739	10.2716	7.36813	0.593066	0.571948	0.717845	0.699852	0.689869	0.793283	0.790246	0.799442	0.875589	0.727829	0.748758	0.840357
RPA1565	n/a, "putative urea/short-chain amide transport system permease protein"	876	10.8514	19.6104	25.5766	26.0951	20.5036	1.72667	0.453616	0.613886	2.23687	0.205095	0.327846	2.3191	0.176451	0.289259	2.40224	0.175058	0.283718
RPA1566	n/a, "possible branched-chain amino acid transport system ATP-binding protein"	1866	6.09761	7.29484	7.5044	7.68588	6.07244	1.15713	0.950255	0.985989	1.13894	0.961088	0.987549	1.15694	0.947632	0.978476	1.19852	0.927719	0.966569
RPA1567	n/a, "putative branched-chain amino acid transport system ATP-binding protein"	705	20.6337	20.0669	23.5581	23.2746	13.3368	0.887113	0.868	0.935156	1.02932	0.992126	1	1.04582	0.96801	0.992188	0.777003	0.718686	0.81727
RPA1568	n/a, "possible carboxylesterase"	783	40.5594	14.1962	14.8895	17.1967	11.2385	0.318281	0.0266418	0.0669979	0.324193	0.0236759	0.0555416	0.37507	0.0418138	0.0888729	0.315309	0.0294618	0.0648145
RPA1569	n/a, "O-acetylhomoserine sulfhydrylase"	1296	42.8414	27.29	29.8518	26.0951	16.8353	0.577417	0.225551	0.37053	0.610383	0.255894	0.386575	0.545484	0.167332	0.277573	0.466708	0.112662	0.198513
RPA1570	n/a, "putative aminopeptidase"	2118	45.799	52.4536	42.0063	34.2415	22.4527	1.0506	0.918278	0.966495	0.825068	0.640548	0.753308	0.676885	0.344839	0.48206	0.588636	0.237212	0.360861
RPA1571	dapA1, "putative dihydrodipicolinate synthetase"	879	37.1947	111.851	123.52	124.544	77.963	2.74055	0.00238308	0.00843086	2.97492	0.000548073	0.00202658	3.0465	0.000349122	0.0012906	2.49274	0.00845951	0.0217882
RPA1572	n/a, "putative carbon-monoxide dehydrogenase large subunit"	2331	51.5927	165.703	190.392	178.857	109.012	2.95036	0.000160216	0.000760261	3.33448	9.01129e-06	4.83049e-05	3.17316	2.2824e-05	0.000106124	2.56054	0.00215338	0.00648989
RPA1573	n/a, "LemA family"	615	95.0813	108.445	111.729	132.69	123.288	1.03421	0.91878	0.966796	1.05575	0.855254	0.916915	1.26976	0.368472	0.507287	1.56502	0.101641	0.182492
RPA1574	n/a, "DUF477"	924	20.3415	16.919	18.8909	22.9094	19.8298	0.750132	0.662373	0.788497	0.827351	0.771932	0.85896	1.02282	1	1	1.16945	0.80595	0.880677
RPA1575	n/a, "conserved hypothetical protein"	498	40.2003	41.657	44.8595	48.4174	34.2511	0.955402	0.9348	0.976184	1.00749	1	1	1.10492	0.81703	0.889624	1.03471	0.961537	0.988524
RPA1576	n/a, "putative glutathione S-transferase"	612	84.1335	479.711	612.574	546.768	433.231	5.21463	3.64767e-14	6.05012e-13	6.55894	9.11849e-20	2.06133e-18	5.94595	1.38932e-17	2.40869e-16	6.14726	1.12507e-15	1.64979e-14
RPA1577	n/a, "hypothetical protein"	972	77.1256	370.105	348.573	253.799	111.987	4.36384	1.46518e-10	1.72578e-09	4.0468	8.02462e-10	7.53002e-09	2.98717	4.7454e-06	2.47247e-05	1.76196	0.0512395	0.10372
RPA1578	fpr, "ferredoxin--NADP+ reductase"	774	118.999	86.7819	52.8455	47.1734	29.6689	0.663494	0.146554	0.26766	0.39639	0.0018539	0.0059892	0.360628	0.000671539	0.00233033	0.2956	0.000239216	0.000887141
RPA1579	n/a, "L-carnitine dehydratase/bile acid-inducible protein F"	1209	24.7193	180.784	226.047	233.211	156.439	6.69757	1.2251e-09	1.28852e-08	8.23297	3.65646e-13	4.81362e-12	8.64683	4.11422e-14	5.52639e-13	7.57249	9.63987e-11	8.95417e-10
RPA1580	putA, "proline dehydrogenase PutA"	3009	10.4825	30.1456	36.5376	37.9432	41.1029	2.68191	0.110208	0.21289	3.22154	0.0371536	0.0814195	3.40903	0.0248348	0.0571822	4.87191	0.00201231	0.00611838
RPA1581	n/a, "hypothetical protein"	729	49.5896	47.6187	34.2185	39.4325	24.3073	0.872186	0.739164	0.847018	0.620819	0.238971	0.367825	0.723875	0.411156	0.549395	0.575765	0.204249	0.320135
RPA1582	cyaA, "Ferredoxin:Adenylate/Guanylate cyclase"	1782	25.823	51.4028	55.7745	61.609	39.7756	1.81792	0.173317	0.303042	1.94773	0.109162	0.197898	2.17543	0.0520927	0.106959	1.83051	0.171522	0.279464
RPA1583	n/a, "conserved hypothetical protein"	1110	107.955	184.43	206.66	193.583	160.237	1.54933	0.0801203	0.164888	1.7069	0.0251578	0.0585121	1.62449	0.0430501	0.0912838	1.76629	0.0256225	0.0575284
RPA1584	n/a, "conserved hypothetical protein"	1470	104.297	43.1054	33.4517	26.9685	21.5668	0.37149	0.00240457	0.00849342	0.284187	0.000136899	0.000590042	0.231731	1.57237e-05	7.51811e-05	0.243138	9.00893e-05	0.000368136
RPA1585	n/a, "putative hemmolysin III, HlyIII family"	696	600.01	2163.39	2779.12	2413.79	2106.67	3.27976	9.92855e-14	1.57378e-12	4.14758	1.29788e-19	2.89021e-18	3.66081	1.60925e-16	2.60804e-15	4.1972	6.58792e-16	9.82149e-15
RPA1586	n/a, "putative short-chain dehydrogenase/reductase"	801	40.7268	65.898	97.2496	103.52	87.8875	1.4891	0.292585	0.448433	2.17006	0.0190755	0.0460528	2.34191	0.00826363	0.0218889	2.64606	0.00371343	0.0105383
RPA1587	n/a, "hypothetical protein"	285	36.8912	102.198	114.037	141.957	156.496	2.54041	0.00613345	0.0193278	2.78298	0.00150869	0.00499476	3.52493	3.10646e-05	0.000141571	5.14469	3.35751e-08	2.34449e-07
RPA1588	n/a, "putative L-allo-threonine aldolase"	1083	27.9277	76.2919	88.5857	87.1474	66.394	2.51257	0.0170348	0.0460372	2.87948	0.00334957	0.0100724	2.85977	0.00339401	0.00993887	2.8829	0.00521493	0.0142435
RPA1589	rpsD, "30S ribosomal protein S4"	618	441.287	595.283	650.469	701.881	409.519	1.23348	0.37412	0.536085	1.32664	0.22104	0.346668	1.45578	0.0760685	0.146095	1.11357	0.66417	0.775487
RPA1590	n/a, "conserved hypothetical protein"	777	21.9655	33.7372	42.1635	44.0896	29.3216	1.39569	0.526603	0.68111	1.72833	0.243676	0.373142	1.86062	0.171643	0.282992	1.59208	0.358378	0.495011
RPA1591	n/a, "conserved unknown protein"	396	108.02	108.526	142.433	161.315	118.109	0.913313	0.753172	0.857861	1.18199	0.520097	0.652745	1.3614	0.215404	0.336224	1.31238	0.315862	0.450221
RPA1592	murI, "putative glutamate racemase"	795	97.6486	30.8798	25.6429	21.4275	10.8414	0.279749	0.000279552	0.00124091	0.229452	2.67874e-05	0.000131976	0.195742	4.95961e-06	2.57061e-05	0.129911	5.9915e-07	3.5236e-06
RPA1593	n/a, "Thioesterase superfamily"	489	64.6502	143.56	159.565	186.988	131.637	2.03096	0.0132171	0.0374164	2.2239	0.00336168	0.0101054	2.65041	0.000188768	0.000735506	2.44822	0.00165351	0.0051214
RPA1594	trpB-1, "putative tryptophan synthase beta chain"	1365	163.231	68.4125	76.8214	74.695	46.9372	0.380582	0.000396213	0.00169806	0.418871	0.000868575	0.00306001	0.414045	0.000717131	0.00247319	0.343969	0.000230853	0.000858978
RPA1595	n/a, "conserved unknown protein"	951	262.081	104.82	96.0874	89.6287	67.624	0.36161	1.30391e-05	7.7455e-05	0.32685	1.23723e-06	7.54988e-06	0.309474	3.97437e-07	2.49641e-06	0.307184	3.16455e-06	1.65344e-05
RPA1596	n/a, "possible tryptophan synthase beta chain"	369	62.0605	47.3601	34.4189	31.0595	24.5009	0.689148	0.313273	0.471174	0.490661	0.0593766	0.120832	0.447083	0.0346595	0.0756254	0.463225	0.0585928	0.116185
RPA1597	purQ, "phosphoribosylformylglycinamide synthetase"	2211	75.694	151.038	130.086	117.268	63.6797	1.82433	0.0292364	0.0720832	1.54582	0.117788	0.210971	1.41268	0.221958	0.343766	1.00851	0.995313	1
RPA1598	n/a, "Peptidylprolyl isomerase, FKBP-type:Acyltransferase 3 family"	1182	241.02	79.7083	46.727	40.4805	26.8726	0.300511	1.00243e-06	7.03981e-06	0.17296	1.01833e-11	1.17174e-10	0.151215	5.01742e-13	6.21687e-12	0.132313	3.27064e-12	3.52056e-11
RPA1599	n/a, "conserved hypothetical protein"	363	220.008	95.6309	98.1454	115.94	148.605	0.396451	0.000150868	0.000719341	0.400452	0.000116749	0.000511319	0.47746	0.00136328	0.00442683	0.813771	0.377013	0.514396
RPA1600	n/a, "BolA-like protein"	237	300.816	202.905	187.974	187.356	167.847	0.609105	0.046386	0.105761	0.556098	0.0278114	0.0636747	0.563555	0.0302108	0.0675424	0.673522	0.136381	0.232173
RPA1601	n/a, "possible transcriptional regulator, MarR family"	525	46.5002	54.0071	43.0486	40.082	30.3083	1.05734	0.9032	0.956577	0.826388	0.640112	0.752895	0.780293	0.539521	0.669148	0.781178	0.572781	0.697553
RPA1602	n/a, "hypothetical protein"	723	32.7697	42.2588	34.5925	25.9002	14.0885	1.17496	0.729963	0.840963	0.936515	0.907031	0.952127	0.713489	0.484379	0.61833	0.499253	0.199556	0.314377
RPA1603	n/a, "putative fatty acid desaturase"	1068	15.8457	27.9955	34.822	33.0147	30.644	1.6128	0.416971	0.579558	1.99144	0.190855	0.310341	1.90556	0.22374	0.345962	2.37722	0.0983516	0.177872
RPA1604	n/a, "conserved hypothetical protein"	981	45.4398	89.7989	76.5508	65.2456	52.838	1.79694	0.0847084	0.171891	1.51238	0.232208	0.359952	1.30381	0.462169	0.597654	1.38518	0.382489	0.519886
RPA1605	n/a, "conserved hypothetical protein"	1260	59.6112	122.422	109.586	89.6676	110.786	1.87838	0.0358331	0.0853124	1.65595	0.0947472	0.177406	1.37157	0.314667	0.451088	2.25717	0.00654356	0.0174566
RPA1606	n/a, "conserved unknown protein"	384	2251.55	2204.14	2575.4	2595.81	2914.25	0.891236	0.440811	0.601381	1.02526	0.865756	0.924201	1.04979	0.742566	0.833092	1.54986	0.00827402	0.0213658
RPA1607	n/a, "Appr-1''-p processing enzyme family protein homolog"	543	107.556	29.3377	32.6256	32.7558	28.1936	0.246271	4.60804e-05	0.000245652	0.27165	7.31839e-05	0.000333575	0.276135	7.80657e-05	0.000329267	0.307588	0.000646903	0.00220188
RPA1608	n/a, "Beta-lactamase"	1281	181.186	290.249	325.453	295.247	268.519	1.45411	0.0807606	0.166015	1.60701	0.0213757	0.0510281	1.48183	0.0585631	0.118181	1.80198	0.00867857	0.0222307
RPA1609	mdlC, "benzoylformate decarboxylase"	1629	21.8384	153.366	127.624	135.444	106.004	6.47028	1.98108e-08	1.79805e-07	5.30694	9.41281e-07	5.87611e-06	5.70924	1.52332e-07	1.01396e-06	5.86625	4.06832e-07	2.44235e-06
RPA1610	n/a, "conserved unknown protein"	858	166.941	57.8484	75.455	89.1247	66.0325	0.314067	3.10566e-05	0.000171175	0.403387	0.000492592	0.00184583	0.483275	0.00399625	0.0115548	0.466974	0.00592273	0.0159706
RPA1611	n/a, "putative dehydratase"	1095	63.0694	46.522	64.5364	70.5782	46.1261	0.669098	0.276707	0.430705	0.916231	0.809051	0.886279	1.0185	0.973499	0.99615	0.875212	0.722955	0.819935
RPA1612	n/a, "putative acyl-CoA dehydrogenase"	1173	518.338	644.383	545.37	604.231	432.85	1.13125	0.477923	0.63619	0.942268	0.735191	0.828061	1.06038	0.734728	0.827018	0.997377	1	1
RPA1613	n/a, "putative cytochrome P-450"	1266	38.6803	192.552	183.561	210.245	173.199	4.53413	1.65674e-07	1.32361e-06	4.25329	3.82581e-07	2.54448e-06	4.95702	5.07059e-09	4.11256e-08	5.32683	6.27535e-09	4.725e-08
RPA1614	ivd2, "isovaleryl-CoA dehydrogenase"	1173	71.8908	95.6744	89.7845	90.4985	65.9757	1.2228	0.520177	0.675535	1.12809	0.70257	0.802795	1.15257	0.646584	0.757971	1.09746	0.782993	0.865471
RPA1615	n/a, "putative methyltransferase"	795	14.4933	42.3943	55.3001	56.2472	35.6326	2.72678	0.0527974	0.118387	3.51457	0.00665375	0.0185098	3.63437	0.00454966	0.0129704	2.99605	0.0302754	0.066246
RPA1616	n/a, "conserved hypothetical protein"	807	500.615	371.456	322.024	302.742	244.748	0.673385	0.0305274	0.0746281	0.574208	0.0023318	0.00731662	0.548866	0.00102568	0.00342762	0.585859	0.00779274	0.0202752
RPA1617	n/a, "ErfK/YbiS/YcfS/YnhG"	582	192.902	191.603	191.365	202.519	146.331	0.902241	0.654766	0.782413	0.888283	0.596945	0.717102	0.956281	0.846366	0.91213	0.91337	0.703912	0.807139
RPA1618	ilvX, "putative acetolactate synthase large subunit"	1545	77.3272	182.596	160.952	171.508	97.8789	2.14903	0.00371019	0.0124743	1.86546	0.0182904	0.0445175	2.0192	0.00654473	0.0178995	1.51304	0.160844	0.265159
RPA1619	n/a, "hypothetical protein"	489	172.597	142.952	132.66	129.355	97.3723	0.753265	0.241992	0.390296	0.686639	0.115587	0.20757	0.681849	0.10753	0.194243	0.67392	0.1274	0.219913
RPA1620	n/a, "unknown protein"	321	107.684	164.993	212.437	223.783	132.937	1.39772	0.191639	0.327393	1.77249	0.0160555	0.0396711	1.89513	0.00625981	0.0172202	1.47957	0.137507	0.233486
RPA1621	n/a, "hypothetical protein"	873	250.356	612.598	603.415	580.584	542.45	2.22533	1.79779e-05	0.000103244	2.15809	2.76421e-05	0.000136037	2.10991	4.79039e-05	0.000209867	2.61964	1.49772e-06	8.23928e-06
RNA_36	tRNA-Val3, "tRNA-Val"	75	1319.29	2762.85	3129.77	3795.27	4200.57	1.90234	2.14017e-05	0.000120942	2.12155	4.74231e-07	3.10557e-06	2.61415	1.28698e-10	1.24738e-09	3.82211	4.69071e-15	6.4951e-14
RPA1622	n/a, "conserved unknown protein"	1281	88.0915	117.399	108.196	109.856	61.025	1.20899	0.509348	0.665529	1.09276	0.761806	0.85076	1.13097	0.665306	0.773787	0.822641	0.554277	0.681513
RPA1623	n/a, "conserved unknown protein"	654	158.562	154.694	195.194	229.158	139.898	0.886181	0.623708	0.759149	1.09758	0.68765	0.791545	1.31037	0.22049	0.342151	1.05138	0.842214	0.907217
RPA1624	n/a, "conserved hypothetical protein"	507	38.2084	76.0902	57.8088	55.5871	40.5381	1.83051	0.0992687	0.195692	1.37302	0.414211	0.5548	1.34614	0.443725	0.580389	1.27715	0.556143	0.68315
RPA1625	cysQ, "putative CysQ protein"	828	33.3976	85.645	101.866	96.4383	60.7817	2.34139	0.0190924	0.0505288	2.7404	0.00285408	0.008729	2.64507	0.00406809	0.0117397	2.17561	0.0386169	0.0816357
RPA1626	n/a, "conserved unknown protein"	657	133.176	338.013	310.984	312.664	199.898	2.3156	0.000114583	0.000562533	2.09761	0.000606983	0.00221875	2.14492	0.000373496	0.00137107	1.79694	0.0143004	0.034619
RPA1627	cheA2, "multidomain chemotaxis histidine kinase CheA2 (Hpt, CheA, CheW, & Resp. Reg. Rec. domains)"	2814	2.8918	9.37887	4.58279	1.98078	0.449793	3.27325	0.349491	0.511	1.42912	0.891261	0.942091	0.545608	0.853967	0.916765	0	0.510019	0.641197
RPA1628	cheW2, "chemotaxis signal transduction/oligomerization protein CheW2"	501	14.6614	7.71201	3.90007	2.0001	0.601519	0.454581	0.352722	0.514075	0.223506	0.10404	0.190307	0.0973351	0.0272921	0.062094	0	0.00581438	0.0157081
RPA1629	cheY2, "chemotaxis response regulator, CheY2"	366	119.629	79.5805	50.0051	29.774	12.5155	0.603625	0.0775373	0.160831	0.372358	0.000973952	0.00339122	0.221576	2.97699e-06	1.59953e-05	0.127175	4.58715e-08	3.14422e-07
RPA1630	cheB2, "chemotaxis methylesterase, CheB2"	1176	183.341	107.056	69.6727	46.4918	31.1611	0.529082	0.0105922	0.0309459	0.33757	2.66611e-05	0.000131426	0.228565	5.77113e-08	4.02719e-07	0.200516	8.82246e-08	5.82413e-07
RPA1631	cheR2, "chemotaxis methyltransferase, CheR2"	879	186.137	59.7123	36.3816	24.1535	21.325	0.291588	5.07283e-06	3.20503e-05	0.171207	4.64004e-10	4.46162e-09	0.115221	4.0788e-13	5.09623e-12	0.136925	2.75454e-10	2.42513e-09
RPA1632	ctrA, "two-component cell cycle transcriptional regulator ctrA, winged helix family"	702	2081.93	2853.37	2523.79	2201.98	1432.97	1.24713	0.136595	0.252619	1.08608	0.574898	0.698302	0.96258	0.797729	0.874677	0.817014	0.245217	0.370143
RPA1633	fliI, "flagellum-specific ATP synthase"	1326	41.8178	274.616	272.461	200.731	121.908	6.07553	9.11073e-12	1.21025e-10	5.93447	6.38425e-12	7.47083e-11	4.44621	5.32161e-08	3.73389e-07	3.56414	3.69953e-05	0.000162058
RPA1634	n/a, "conserved unknown protein"	429	824.715	607.997	573.732	401.463	165.643	0.670696	0.0170498	0.0460637	0.623311	0.00431524	0.0125913	0.44278	1.67848e-06	9.36137e-06	0.242293	1.44784e-12	1.61684e-11
RPA1635	n/a, "RNA polymerase ECF-type sigma factor"	549	142.453	140.43	139.635	121.035	139.098	0.893132	0.659304	0.78589	0.873116	0.585504	0.70706	0.768786	0.293175	0.427924	1.17728	0.535154	0.664116
RPA1636	n/a, "conserved unknown protein"	948	455.098	204.535	161.042	142.301	102.997	0.407637	5.23307e-06	3.29585e-05	0.315781	6.2191e-09	5.24231e-08	0.283767	3.21256e-10	2.99059e-09	0.270885	4.17092e-09	3.19699e-08
RPA1637	n/a, "hypothetical protein"	201	314.925	2535.89	9091.15	14433.1	33804.3	7.29438	5.65441e-27	2.36217e-25	25.73	9.51073e-07	5.92484e-06	41.5022	2.56567e-103	2.55027e-100	129.613	2.26712e-55	3.62131e-53
RPA1638	flhA, "putative flagellar export protein FlhA"	2133	49.8322	63.2318	34.413	30.6828	21.334	1.15944	0.697531	0.816007	0.621215	0.238954	0.367825	0.566169	0.16272	0.27128	0.504384	0.121153	0.211168
RPA1639	n/a, "possible oxalate/formate Major Facilitator Family (MFS) antiporter"	1245	21.3438	43.0177	43.0546	38.1302	27.6429	1.8404	0.204626	0.344641	1.83259	0.193012	0.312845	1.62268	0.313363	0.449687	1.53888	0.401928	0.538613
RPA1640	n/a, "methyl-accepting chemotaxis receptor/sensory transducer"	1692	84.0158	76.1993	60.127	52.7453	42.9956	0.827526	0.55099	0.70101	0.64337	0.164116	0.274825	0.571681	0.0817418	0.155191	0.604838	0.140282	0.237209
RNA_13	tRNA-Met2, "tRNA-Met"	76	49.2724	243.242	201.393	176.348	137.199	4.54646	1.14269e-08	1.06858e-07	3.71045	1.19563e-06	7.31596e-06	3.2907	1.5499e-05	7.42257e-05	3.43187	2.79701e-05	0.000125473
RPA1641	n/a, "possible transcriptional regulator, AraC family"	921	54.2643	43.3712	40.5921	37.5361	24.4754	0.722318	0.407405	0.57	0.669467	0.29545	0.431111	0.628999	0.228145	0.351713	0.539152	0.142607	0.240274
RPA1642	n/a, "putative diguanylate cyclase (GGDEF)"	1515	217.895	81.806	65.7761	51.8801	34.4924	0.340721	1.64119e-05	9.52127e-05	0.269527	1.82267e-07	1.26485e-06	0.215303	2.6496e-09	2.22985e-08	0.188186	4.99773e-09	3.79175e-08
RPA1643	n/a, "possible high affinity iron permease FTR1"	867	38.9554	63.5554	55.9663	46.3029	36.4275	1.48815	0.302043	0.458768	1.28983	0.515913	0.649754	1.0747	0.877267	0.932624	1.11069	0.828231	0.896107
RPA1644	n/a, "conserved unknown protein"	750	173.025	104.301	98.5652	79.4125	43.8782	0.547069	0.0172406	0.046439	0.509802	0.00684124	0.0189724	0.417713	0.000620283	0.00216881	0.304371	3.85511e-05	0.000168225
RPA1645	n/a, "unknown protein"	228	396.706	898.144	871.273	746.868	461.294	2.06143	2.67439e-05	0.000148503	1.96872	6.76912e-05	0.000310755	1.71305	0.00171994	0.00543695	1.39969	0.0858141	0.158817
RPA1646	n/a, "hypothetical protein"	270	1233.3	810.83	666.268	745.739	1165.49	0.597347	0.00240311	0.00849162	0.483291	0.00122761	0.00416428	0.550006	0.000163797	0.000646656	1.13434	0.469351	0.605601
RPA1647	n/a, "putative esterase"	1002	68.7794	16.9071	17.0953	16.3133	9.32354	0.218924	0.000362825	0.00156774	0.215694	0.000205673	0.000848472	0.212334	0.000167811	0.00066192	0.158979	6.70187e-05	0.000280394
RPA1648	n/a, "membrane permeases, predicted cation efflux pumps"	1263	82.1627	61.5597	53.9924	46.81	33.9777	0.685891	0.249775	0.399818	0.587764	0.101881	0.187241	0.513294	0.0434198	0.0919587	0.486077	0.0437114	0.090782
RPA1649	n/a, "predicted ABC-type transport systems, involved in lipoprotein release, permease components"	1227	34.5689	26.354	22.9313	24.7552	17.782	0.685154	0.440487	0.601214	0.570688	0.248415	0.37865	0.632401	0.334873	0.47133	0.611455	0.330708	0.466443
RPA1650	n/a, "putative ABC transporter, ATP-binding protein"	681	50.8642	26.1858	29.9355	27.1297	20.9758	0.472674	0.0839529	0.170849	0.528535	0.120696	0.214794	0.482165	0.0786103	0.150042	0.496772	0.108272	0.1922
RPA1651	n/a, "possible leucine/isoleucine/valine-binding protein precursor"	1218	61.4894	309.41	326.886	328.824	304.924	4.59752	4.67851e-10	5.2087e-09	4.78743	3.98579e-11	4.3302e-10	4.88802	1.52905e-11	1.63623e-10	5.95284	4.31695e-13	5.02801e-12
RPA1652	n/a, "possible flagellar basal-body rod protein FlgG"	822	34.9555	14.0288	14.1038	10.2856	6.67247	0.355686	0.0580177	0.127596	0.349969	0.0469536	0.0990639	0.250385	0.0126302	0.031881	0.227681	0.013848	0.0336513
RPA1653	n/a, "conserved unknown protein"	399	183.012	52.1419	51.0929	43.1648	24.4714	0.257153	9.45569e-07	6.65097e-06	0.24856	2.65844e-07	1.81114e-06	0.212289	1.8433e-08	1.39275e-07	0.158184	3.32235e-09	2.57749e-08
RPA1654	n/a, "putative oxido-reductase"	1014	48.7903	55.1624	59.8	68.8045	45.5905	1.02182	0.974999	0.999483	1.09727	0.811357	0.88717	1.28366	0.474841	0.609829	1.10862	0.790855	0.870642
RPA1655	n/a, "possible urea/short-chain binding protein of ABC transporter"	1209	75.5279	156.741	205.252	258.697	193.529	1.88476	0.0203298	0.0532831	2.42857	0.000425112	0.00162424	3.10592	2.09473e-06	1.15107e-05	3.04912	1.59725e-05	7.4569e-05
RPA1656	n/a, "possible urease accessory protein"	696	57.735	72.1671	58.6742	50.0305	32.1279	1.1406	0.713721	0.82855	0.910045	0.803811	0.882477	0.789343	0.516263	0.648117	0.664694	0.30162	0.434809
RPA1657	n/a, "putative diguanylate cyclase (GGDEF)"	1215	99.3965	123.482	70.2774	37.2676	13.1954	1.12967	0.665576	0.79154	0.632514	0.122836	0.217623	0.335138	0.000808722	0.00276561	0.1517	2.05328e-06	1.10976e-05
RPA1658	ptpS, "putative 6-pyruvol tetrahydrobiopterin synthase"	363	95.8197	42.0841	33.1936	21.9112	12.619	0.401708	0.00643992	0.0201868	0.306494	0.000476703	0.00179682	0.205701	1.02455e-05	5.05768e-05	0.152693	3.06317e-06	1.60328e-05
RPA1659	n/a, "conserved unknown protein"	591	1614.64	511.541	441.812	272.766	193.972	0.28777	2.55059e-14	4.31044e-13	0.244796	5.72823e-18	1.13199e-16	0.153272	1.98393e-28	7.52044e-27	0.143595	6.4909e-24	1.82582e-22
RPA1660	n/a, "putative cation transporting P-type ATPase"	2922	35.9082	29.2123	28.7763	25.0127	18.2549	0.729738	0.512002	0.66793	0.705871	0.454214	0.594568	0.627524	0.320172	0.456819	0.611987	0.323294	0.458516
RPA1661	n/a, "DUF156"	276	254.396	99.7157	82.122	72.6124	67.0419	0.35428	1.11798e-05	6.7034e-05	0.287206	1.35992e-07	9.60851e-07	0.257759	1.43815e-08	1.10057e-07	0.314418	5.39221e-06	2.70215e-05
RPA1662	n/a, "hypothetical protein"	681	271.558	188.712	129.21	107.047	55.4044	0.631078	0.0319566	0.077548	0.423577	9.70177e-05	0.000432306	0.356598	4.37809e-06	2.29043e-05	0.24112	3.55292e-08	2.47707e-07
RPA1663	hpaD, "putative 3,4-dihydroxyphenylacetate 2,3-dioxygenase"	852	40.8246	91.9534	70.5588	49.6174	28.7213	2.05076	0.233198	0.379397	1.54729	0.225569	0.35161	1.0998	0.823756	0.895096	0.829484	0.689035	0.795793
RPA1664	n/a, "Glyoxalase/Bleomycin resistance protein/dioxygenase domain"	543	261.663	593.104	585.341	394.569	185.701	2.05823	0.0181388	0.0484208	2.00055	0.000444466	0.0016875	1.37122	0.0984375	0.1815	0.832693	0.442291	0.577814
RPA1665	n/a, "hypothetical protein"	303	453.472	1949.22	2310.76	2991.89	1916.97	3.92649	0.000930373	0.00362894	4.58066	2.81959e-21	7.13022e-20	6.02913	1.37584e-10	1.3249e-09	5.07813	3.02975e-19	6.00911e-18
RPA1666	hemN1, "putative coproporphyrinogen oxidase III"	1350	378.791	132.137	138.271	112.128	61.1205	0.316021	6.10146e-08	5.19496e-07	0.324957	5.94097e-08	4.41724e-07	0.267856	4.68256e-10	4.28325e-09	0.189633	7.70443e-12	8.06036e-11
RPA1667	bchJ, "putative 4-vinyl protochlorophyllide reductase"	663	345.622	130.987	115.625	106.175	58.2722	0.343123	7.55574e-07	5.39523e-06	0.299134	1.89311e-08	1.51449e-07	0.278942	3.29587e-09	2.72252e-08	0.199773	6.87996e-11	6.49169e-10
RPA1668	bchE, "Mg-protoporphyrin IX monomethyl ester oxidative cyclase 66kD subunit"	1698	910.306	135.547	107.708	76.0537	46.0028	0.134863	7.61497e-26	3.00432e-24	0.105485	9.30996e-32	4.34077e-30	0.0755152	1.18351e-38	7.45611e-37	0.0589196	3.55631e-35	1.96366e-33
RPA1669	n/a, "unknown protein"	429	422.513	269.359	247.772	106.862	50.2971	0.581481	0.00978588	0.0289592	0.525898	0.0373167	0.0816827	0.230392	9.05482e-08	6.16941e-07	0.14064	3.43678e-10	2.98177e-09
RPA1670	n/a, "Metallo-phosphoesterase"	741	57.3387	78.2129	84.1168	75.2214	47.746	1.24417	0.523388	0.678176	1.31102	0.405496	0.546028	1.19616	0.592621	0.713122	0.98758	1	1
RPA1671	n/a, "putative serine/threonine protein kinase"	1440	58.6611	50.8557	40.1642	31.9665	18.4584	0.776984	0.500065	0.656569	0.60424	0.178496	0.293785	0.489554	0.0636358	0.126684	0.368485	0.021223	0.0488146
RPA1672	n/a, "conserved hypothetical protein"	651	298.674	115.323	116.656	64.2636	47.3104	0.351252	3.38441e-06	2.19728e-05	0.349513	1.67907e-06	1.0014e-05	0.195662	4.55118e-12	5.08936e-11	0.191009	1.40069e-10	1.27577e-09
RPA1673	n/a, "D-xylulose 5-phosphate/D-fructose 6-phosphate phosphoketolase"	2352	76.2389	21.5325	19.2735	17.0949	12.9667	0.251172	0.000511741	0.00213738	0.22381	0.000134839	0.000582288	0.197381	4.4766e-05	0.000196891	0.197612	0.000144098	0.000564836
RPA1674	cheY3, "response regulator receiver, CheY3"	504	44.4369	128.908	112.041	63.7465	12.4371	2.65509	0.00171481	0.00629584	2.26582	0.00917457	0.0243711	1.30161	0.468778	0.603755	0.327024	0.0265571	0.0592993
RPA1675	n/a, "methyl-accepting chemotaxis receptor/sensory transducer with PAS domain"	2151	14.9652	11.8828	14.2011	11.5881	8.23804	0.721128	0.682513	0.803443	0.864603	0.864747	0.923632	0.721284	0.668884	0.77652	0.620837	0.56276	0.688661
RPA1676	cheA3, "multidomain chemotaxis histidine kinase CheA3 (Hpt, CheA, CheW, & Resp. Reg. Rec. domains)"	2814	0.844509	4.35146	1.29614	0.867981	0.385536	7.26188	0.458704	0.617965	1.7925	1	1	0.910127	1	1	0	1	1
RPA1677	cheW3, "chemotaxis signal transduction/oligomerization protein CheW3"	501	21.9922	22.0682	7.93015	5.8753	2.04516	0.909211	0.895869	0.951422	0.291211	0.0760875	0.148137	0.23248	0.0420412	0.0892715	0.0853735	0.00699645	0.0185103
RPA1678	cheR3, "chemotaxis methyltransferase, CheR3"	876	102.841	113.048	64.239	44.1829	29.6545	1.00249	1	1	0.561317	0.0532668	0.110202	0.387757	0.00262859	0.0079365	0.340695	0.00187915	0.0057551
RPA1679	n/a, "unknown protein"	315	151.571	232.672	140.394	92.8487	51.0879	1.39501	0.144074	0.264047	0.826528	0.436556	0.576749	0.555222	0.021466	0.0503368	0.401842	0.00162732	0.00505254
RPA1680	n/a, "putative response regulator and cylclic diguanylate phosphodiesterase (EAL)"	1251	40.3529	60.4871	44.2018	34.6432	15.9955	1.36337	0.425563	0.588755	0.973043	0.969305	0.993008	0.784119	0.574068	0.697489	0.465794	0.122527	0.213064
RPA1681	n/a, "sensor histidine kinase with a response regulator receiver domain"	2592	30.5057	24.6069	16.4838	13.5308	7.81306	0.727033	0.543842	0.695259	0.476986	0.168444	0.280542	0.409201	0.102492	0.187159	0.279106	0.041703	0.0871981
RPA1682	n/a, "ptwo-component transcriptional regulator, LuxR family"	627	79.4791	138.034	123.407	130.051	79.4978	1.58219	0.100187	0.197112	1.39355	0.235421	0.363987	1.4962	0.140267	0.240665	1.18676	0.571132	0.696337
RPA1683	n/a, "3-oxoacyl-acyl carrier protein reductase"	783	64.9318	52.078	54.3176	57.0292	31.3292	0.732842	0.387729	0.55073	0.748683	0.406273	0.546664	0.796138	0.507852	0.640255	0.569556	0.141217	0.238473
RPA1684	n/a, "putative 3-ketoacyl-acyl carrier protein reductase"	762	47.82	256.255	271.722	241.883	170.297	4.95149	1.25159e-09	1.31175e-08	5.16076	1.15534e-10	1.18472e-09	4.67219	3.01587e-09	2.51445e-08	4.33168	1.95332e-07	1.22099e-06
RPA1685	n/a, "possible serine protease/outer membrane autotransporter"	4101	73.2603	75.3132	88.3822	82.252	71.971	0.934206	0.845999	0.922908	1.07263	0.830728	0.901634	1.02116	0.961012	0.987776	1.18095	0.617937	0.736012
RPA1686	n/a, "putative alcohol dehydrogenase"	1605	12.0696	102.44	96.0533	106.292	75.068	7.72861	4.74122e-07	3.50591e-06	7.12025	1.14515e-06	7.03595e-06	7.9892	8.36797e-08	5.75496e-07	7.37864	1.60794e-06	8.81315e-06
RPA1687	n/a, "putative aldehyde dehydrogenase"	1434	40.2754	233.042	211.109	212.211	146.646	5.35234	1.14102e-09	1.20719e-08	4.76668	1.38816e-08	1.1359e-07	4.86681	6.33857e-09	5.05391e-08	4.41155	5.83718e-07	3.4419e-06
RNA_14	tRNA-Met3, "tRNA-Met"	77	3352.84	5954.21	6700.06	9072.95	8655.71	1.61628	0.000928488	0.00362317	1.79102	4.87677e-05	0.000230989	2.46466	1.88506e-08	1.4207e-07	3.09872	1.04095e-11	1.07273e-10
RPA1688	n/a, "GCN5-related N-acetyltransferase"	522	8.82925	23.5717	28.0738	21.8359	15.0103	2.45989	0.194589	0.331673	2.89764	0.0927051	0.174128	2.24792	0.238549	0.364423	1.96328	0.37062	0.508231
RPA1689	n/a, "conserved hypothetical protein"	1164	13.8583	52.2924	56.5142	51.2217	45.5666	3.46744	0.0110042	0.0319201	3.71415	0.00466471	0.0134879	3.4022	0.00957246	0.024952	4.02619	0.00331902	0.00953599
RPA1690	n/a, "conserved unknown protein"	441	64.9918	408.814	344.265	280.194	268.56	5.75127	3.71361e-14	6.14808e-13	4.76753	2.16845e-11	2.39063e-10	3.93975	1.19055e-08	9.15791e-08	5.06962	1.58577e-07	1.00529e-06
RPA1691	matE3, "probable cation efflux pump (multidrug resistance protein)"	1374	7.54727	13.1949	14.7896	12.0334	10.9666	1.62414	0.604068	0.742829	1.78999	0.495033	0.633077	1.49367	0.670743	0.777846	1.79378	0.509738	0.64106
RPA1692	n/a, "putative transmembrane transport protein"	1236	26.6264	113.69	110.238	109.549	59.1019	3.8779	0.000102583	0.000508928	3.71315	0.000127053	0.000552393	3.7563	9.49874e-05	0.000396342	2.64563	0.0132825	0.0324091
RPA1693	sodB, "superoxide dismutase"	597	4213.94	5517.63	3981.62	4563.25	5845.9	1.19034	0.22583	0.370654	0.845843	0.242292	0.371827	0.984973	0.916876	0.958301	1.65169	0.00199827	0.00608185
RPA1694	crcB, "Camphor resistance CrcB protein"	450	101.779	129.055	150.091	162.694	139.296	1.15081	0.611111	0.74871	1.31728	0.283984	0.418405	1.45108	0.137639	0.23661	1.65305	0.0594163	0.117428
RPA1695	n/a, "CUPIN domain:transcriptional regulator, AraC family"	861	48.5945	71.3854	81.849	80.7401	64.0523	1.34468	0.410025	0.572753	1.51944	0.212598	0.336786	1.52498	0.20522	0.323963	1.5672	0.195478	0.309837
RPA1696	n/a, "conserved hypothetical protein"	636	29.666	29.8144	29.2886	28.163	19.8064	0.924547	0.897793	0.953012	0.879842	0.811353	0.88717	0.878149	0.807127	0.882277	0.81083	0.69924	0.80374
RPA1697	n/a, "Competence-damaged protein"	543	101.323	190.476	171.164	160.665	100.787	1.7188	0.0309758	0.0755796	1.51823	0.0957141	0.178842	1.45215	0.138354	0.237656	1.1855	0.54393	0.672674
RPA1698	n/a, "DUF81"	744	6.67868	17.1774	17.1582	13.9735	12.3137	2.30763	0.311227	0.469202	2.2731	0.305718	0.442058	1.8882	0.460628	0.596263	2.23097	0.345795	0.482375
RPA1699	n/a, "putative acyl-CoA dehydrogenase"	1788	7.04831	89.3289	110.446	101.928	72.0704	11.5574	9.96766e-08	8.28168e-07	14.0634	3.50703e-10	3.40879e-09	13.1187	1.66715e-09	1.43269e-08	12.163	4.72125e-08	3.22872e-07
RPA1700	n/a, "putative amidase"	1503	22.2317	38.2436	33.324	32.96	16.8425	1.57035	0.362603	0.524287	1.34213	0.56498	0.68922	1.34302	0.561003	0.686919	0.898994	0.888689	0.939081
RPA1701	n/a, "conserved hypothetical protein"	771	106.573	72.2399	65.976	58.6479	38.618	0.614816	0.102446	0.200671	0.550093	0.0425363	0.0909879	0.494698	0.0203316	0.0479027	0.437941	0.0106134	0.0266228
RPA1702	n/a, "putative acyl-CoA ligase"	1557	17.1593	58.4492	86.4651	89.6584	77.2661	3.19597	0.0107901	0.0314213	4.63695	0.000106862	0.000471941	4.90411	3.97266e-05	0.000176813	5.61459	1.17041e-05	5.57177e-05
RPA1703	n/a, "putative acetyl-CoA acyltransferase"	1176	39.1911	52.0621	60.7559	68.2732	45.7679	1.21632	0.639	0.769693	1.40595	0.368994	0.509129	1.59331	0.198241	0.316329	1.42758	0.380789	0.517969
RPA1704	n/a, "probable transcriptional regulator, TetR family"	708	274.018	227.776	180.031	177.977	133.995	0.758703	0.188359	0.32346	0.589516	0.0122819	0.0314584	0.592437	0.0126961	0.0320114	0.57796	0.0191522	0.044521
RPA1705	n/a, "possible 3-hydroxyacyl-CoA dehydrogenase type II"	1077	607.602	237.822	242.02	255.281	177.683	0.354808	3.13724e-08	2.77143e-07	0.355824	1.82908e-08	1.46457e-07	0.380125	1.09414e-07	7.40409e-07	0.350031	2.58252e-07	1.59425e-06
RPA1706	n/a, "putative enoyl-CoA hydratase"	807	72.9952	75.7938	104.678	125.955	106.205	0.946871	0.879561	0.94047	1.28963	0.389023	0.52935	1.57348	0.104039	0.18925	1.73224	0.0585163	0.116059
RPA1707	fcs1, "putative feruloyl-CoA synthetase"	1875	5.37701	23.5865	32.0272	31.8652	19.7371	4.18263	0.0604104	0.131532	5.6391	0.00900993	0.0240612	5.72822	0.00754581	0.0201903	4.55235	0.0402722	0.0847213
RPA1708	n/a, "putative acyl-CoA dehydrogenase"	1128	7.27797	18.9181	21.5372	22.5972	14.694	2.58788	0.228307	0.373753	2.88932	0.146052	0.250427	3.07683	0.112191	0.200893	2.59262	0.230686	0.353555
RPA1709	n/a, "putative acyl-CoA dehydrogenase"	1248	6.75127	27.2442	32.7744	29.0559	20.0907	3.70721	0.0582254	0.127896	4.40567	0.0184911	0.044872	3.98393	0.0323121	0.0714621	3.60532	0.067466	0.130794
RPA1710	n/a, "putative acyl-CoA dehydrogenase"	1245	8.9077	20.0526	24.7446	24.5482	16.9924	2.08591	0.319762	0.478831	2.52612	0.162364	0.272493	2.5669	0.149447	0.253019	2.3334	0.234759	0.358259
RPA1711	pnbA, "putative nitroreductase"	699	9.06609	19.8139	18.356	21.772	15.607	1.91852	0.378385	0.540077	1.78931	0.428619	0.569456	2.17225	0.249885	0.377933	1.99399	0.344273	0.481026
RPA1712	n/a, "putative enoyl-CoA hydratase"	783	48.5609	61.1119	45.334	52.3101	33.3306	1.14596	0.725826	0.838303	0.838691	0.659731	0.769132	0.985217	0.988715	1	0.823265	0.653159	0.767741
RPA1713	n/a, "possible cyclic nucleotide-binding domain"	675	36.7002	75.7332	74.4908	69.2157	62.5045	1.9064	0.0805817	0.165686	1.83886	0.0916782	0.172776	1.73037	0.133045	0.231065	2.07033	0.0489121	0.0997308
RPA1714	n/a, "hypothetical protein"	843	44.592	40.615	41.5665	45.3181	26.3825	0.826585	0.65758	0.784463	0.834176	0.662699	0.771463	0.919354	0.848091	0.91352	0.708725	0.440444	0.575906
RPA1715	n/a, "conserved hypothetical protein"	501	74.7446	74.9844	57.8511	42.6271	28.512	0.914959	0.795777	0.888146	0.688914	0.260573	0.392504	0.522196	0.0583965	0.117927	0.455584	0.036052	0.0766726
RPA1716	n/a, "putative diguanylate cyclase (GGDEF)"	2211	7.42609	21.669	15.6126	14.7294	10.5224	2.72737	0.176593	0.307208	1.91697	0.43031	0.570771	1.88309	0.442995	0.57973	1.80999	0.509403	0.640891
RPA1717	n/a, "hypothetical protein"	387	418.125	574.758	899.888	1035.23	1070.88	1.25008	0.212084	0.354099	1.92865	0.000100468	0.000445643	2.25268	1.1329e-06	6.55855e-06	3.0802	1.06247e-09	8.70315e-09
RPA1718	n/a, "hypothetical protein"	408	222.571	159.677	83.4893	78.7457	43.4314	0.653254	0.0605692	0.131813	0.334782	6.24653e-06	3.42431e-05	0.319447	2.60673e-06	1.41161e-05	0.231883	1.27132e-07	8.16364e-07
RPA1719	n/a, "Protein of unknown function UPF0153"	333	52.7667	82.1118	79.0181	69.0226	38.9145	1.39822	0.324056	0.483649	1.32548	0.399978	0.54104	1.17449	0.644483	0.756205	0.868171	0.740309	0.833278
RPA1720	n/a, "conserved hypothetical protein"	621	10.6687	13.2093	14.6834	15.2284	13.1027	1.13584	0.913464	0.963242	1.29885	0.757879	0.847325	1.31893	0.737602	0.829454	1.55988	0.566223	0.691922
RPA1721	n/a, "transcriptional regulator, LysR family"	918	9.96266	24.7998	31.7852	24.3554	20.2877	2.34638	0.200089	0.339044	2.92117	0.0717564	0.141303	2.29564	0.194816	0.311553	2.4613	0.170147	0.27763
RPA1722	alkB, "alkylated DNA repair protein"	651	10.2877	35.4277	34.0163	32.9976	19.1649	3.18312	0.0471203	0.10719	2.99628	0.0561622	0.115128	2.95323	0.0585807	0.118181	2.27558	0.210274	0.327365
RPA1723	paaK, "phenylacetyl-CoA ligase"	1332	5.46049	40.208	29.1428	25.907	18.0545	7.98173	0.0011914	0.00453819	5.66675	0.0129846	0.0330717	5.04984	0.0247494	0.0570827	4.66179	0.0470678	0.0964982
RPA1724	paaI, "putative phenylacetic acid degredation protein"	474	22.941	102.456	82.582	61.0426	40.1815	4.12189	0.000119185	0.000582621	3.26187	0.00190119	0.0061243	2.4453	0.0291573	0.0654721	2.06934	0.106268	0.18929
RPA1725	n/a, "putative aldehyde dehydrogenase"	2040	9.2841	60.4325	66.089	65.6061	53.7132	6.41874	0.000221937	0.0010123	6.89654	5.18287e-05	0.000244324	6.95182	4.04734e-05	0.000179334	7.47251	3.23131e-05	0.000143231
RPA1726	n/a, "putative oxidoreductase"	1017	27.6866	73.2356	48.4802	39.412	17.009	2.45848	0.0216714	0.0562591	1.59071	0.28142	0.415311	1.31317	0.554172	0.681958	0.711217	0.55128	0.678855
RPA1727	n/a, "hypothetical protein"	738	7.31845	40.2722	32.4774	26.7315	21.4791	5.19499	0.0054636	0.0175322	4.09407	0.0233755	0.0549231	3.44131	0.0587554	0.118383	3.61998	0.0571725	0.113747
RPA1728	n/a, "conserved unknown protein"	4260	50.5447	45.9906	46.9832	37.8709	21.2368	0.827325	0.638157	0.76961	0.832309	0.638163	0.750997	0.672864	0.313707	0.450108	0.504555	0.119773	0.209207
RPA1729	n/a, "Fatty acid desaturase family"	963	16.0778	161.166	186.669	270.738	251.541	9.4147	7.79592e-11	9.43106e-10	10.7608	2.3328e-13	3.14506e-12	15.8629	6.62709e-21	1.44954e-19	19.4068	9.48861e-23	2.40441e-21
RPA1730	n/a, "possible hydrolase"	1224	3.82425	10.2469	10.9616	14.122	17.7764	2.59678	0.402267	0.564386	2.55662	0.395465	0.535988	3.63607	0.169063	0.279472	5.8618	0.0308841	0.0672815
RPA1731	n/a, "similar to eukaryotic molybdopterin oxidoreductase"	666	28.4378	95.3211	92.1225	86.4193	47.2404	3.085	0.00187033	0.0068026	2.92307	0.00259956	0.00804398	2.77609	0.00442058	0.0126468	1.96375	0.103334	0.184901
RPA1732	n/a, "possible cytochrome P450"	1200	15.843	163.217	168.039	171.601	93.8237	9.87844	3.15684e-11	3.98056e-10	10.0152	5.60954e-12	6.63363e-11	10.3918	1.20007e-12	1.43144e-11	7.48634	1.07801e-07	7.00788e-07
RPA1733	fdxA, "putative ferredoxin"	228	87.4902	501.084	611.891	673.253	552.231	5.23491	1.58983e-14	2.73328e-13	6.28781	3.98613e-19	8.55727e-18	7.03305	5.62419e-22	1.33814e-20	7.53482	4.51878e-20	9.48837e-19
RPA1734	n/a, "putative amidotransferase, subunit A"	1434	83.363	166.014	146.205	123.029	60.6925	1.81292	0.0252738	0.0640805	1.57424	0.0887693	0.168289	1.34204	0.285348	0.419442	0.868336	0.670986	0.780085
RPA1735	n/a, "pseudogene of fused ABC transporter ATPase and permease domains"	1113	107.406	109.858	101.179	83.8418	43.214	0.926007	0.791808	0.88523	0.840574	0.532121	0.663078	0.705468	0.214701	0.335437	0.475857	0.0214289	0.0492122
RPA1736	bglA, "putative beta-glucosidase"	1377	119.657	115.128	116.688	97.0577	52.481	0.874662	0.625617	0.760127	0.872786	0.608625	0.725971	0.737461	0.256451	0.386381	0.519476	0.0318884	0.0690323
RPA1737	n/a, "possible dehydrogenase"	780	22.3427	33.6075	32.8996	30.19	21.4044	1.36421	0.554984	0.703766	1.30137	0.612303	0.728998	1.21871	0.713781	0.812169	1.11258	0.863972	0.922443
RPA1738	n/a, "putative branched-chain amino acid transport system ATPase"	1485	3.87952	24.0969	20.7016	16.4478	13.1909	6.23344	0.0218108	0.0565676	5.24229	0.0439055	0.093448	4.15843	0.109615	0.197386	4.42489	0.0997596	0.179851
RPA1739	n/a, "putative branched-chain amino acid transport system permease protein"	924	4.4424	18.0127	17.6221	16.1993	13.5678	3.97617	0.115972	0.222392	3.80219	0.121288	0.215463	3.63662	0.137583	0.236559	4.08463	0.108328	0.192222
RPA1740	n/a, "possible branched-chain amino acid transport system permease protein"	876	3.20608	15.9461	14.3497	14.6561	9.77015	4.69769	0.110439	0.213165	4.17459	0.14479	0.249022	4.24326	0.134257	0.232629	3.59297	0.237425	0.361124
RPA1741	n/a, "possible branched-chain amino acid transport system substrate-binding protein"	1251	34.1935	327.049	268.23	267.183	159.81	8.87489	8.15922e-17	1.71632e-15	7.14308	1.94237e-13	2.63456e-12	7.2435	8.4486e-14	1.10661e-12	5.70597	5.51396e-09	4.16926e-08
RPA1742	yeaU, "putative tartrate dehydrogenase"	1119	58.1128	59.7074	65.364	69.5122	45.1368	0.940799	0.880356	0.941208	1.01157	0.991914	1	1.09086	0.807917	0.882602	0.915267	0.837676	0.903426
RPA1743	n/a, "hypothetical protein"	840	194.008	104.66	82.8097	81.7148	54.245	0.486125	0.0140109	0.0391552	0.379465	0.00262075	0.00809835	0.378438	0.00276086	0.00828813	0.329669	0.00117041	0.00376054
RPA1744	serA, "possible phosphoglycerate dehydrogenase (serA), Nter fragment"	915	76.3423	21.438	23.2052	21.7659	18.9709	0.251249	0.000511541	0.00213738	0.26517	0.000503927	0.00188357	0.251222	0.000306264	0.00114822	0.293442	0.0021194	0.00640259
RPA1745	n/a, "N-carbamoyl-beta-alanine amidohydrolase"	1251	157.209	22.8074	21.0336	21.627	15.6101	0.129834	2.46e-10	2.82316e-09	0.116448	1.42909e-11	1.61327e-10	0.121171	2.09408e-11	2.20136e-10	0.114978	3.01325e-10	2.63475e-09
RPA1746	n/a, "transcriptional regulator, LysR family"	951	201.275	46.9409	43.5578	46.362	46.5192	0.210807	1.48624e-08	1.3712e-07	0.191936	1.11563e-09	1.02327e-08	0.208591	4.1498e-09	3.40276e-08	0.275631	3.75808e-06	1.93641e-05
RPA1747	n/a, "conserved hypothetical protein"	819	775.355	127.738	64.1769	35.4052	23.476	0.149726	1.47711e-05	8.67065e-05	0.0737404	9.75521e-08	7.00872e-07	0.0413102	1.16317e-09	1.02217e-08	0.0360849	5.73148e-10	4.86876e-09
RPA1748	n/a, "putative branched-chain amino acid transport system substrate-binding protein"	1248	496.132	40.3899	32.0437	34.024	24.3407	0.0733953	1.15168e-28	5.41895e-27	0.0569063	1.4889e-33	7.84035e-32	0.0614648	1.46395e-32	6.96622e-31	0.0579774	1.51686e-27	5.44912e-26
RPA1749	n/a, "putative branched-chain amino acid transport system permease protein"	834	183.574	17.9608	14.2133	12.2403	10.0454	0.0869427	3.12024e-14	5.22897e-13	0.06841	1.20017e-16	2.12752e-15	0.0571387	5.18607e-18	9.37264e-17	0.062669	6.26479e-15	8.58171e-14
RPA1750	n/a, "putative branched-chain amino acid transport system permease protein"	987	261.642	16.7425	12.7359	11.5485	6.473	0.057574	1.07971e-21	3.21753e-20	0.0428922	2.74874e-25	9.07995e-24	0.0384056	2.36095e-26	7.8226e-25	0.0277369	3.02648e-24	8.87601e-23
RPA1751	n/a, "putative branched-chain amino acid transport system ATP-binding protein"	735	246.806	20.7844	17.3683	13.5481	7.95429	0.0757647	1.42603e-18	3.4928e-17	0.0618285	2.84894e-21	7.18413e-20	0.0480504	1.49766e-23	4.01139e-22	0.0363649	1.10131e-21	2.60614e-20
RPA1752	n/a, "branched-chain amino acid transport system ATP-binding protein"	705	262.824	65.0065	66.8865	67.514	55.3136	0.223883	1.69866e-09	1.772e-08	0.22713	8.71262e-10	8.14998e-09	0.232569	1.22307e-09	1.06956e-08	0.253007	1.0757e-07	6.99793e-07
RPA1753	n/a, "conserved hypothetical protein"	780	18.465	27.4347	28.307	29.6279	21.1725	1.36368	0.596903	0.736958	1.39222	0.554733	0.680617	1.46514	0.481421	0.61552	1.40147	0.565977	0.691896
RPA1754	ragC, "putative cation efflux system protein"	3195	18.4824	41.2279	37.9983	35.6167	24.4673	2.07096	0.144902	0.265185	1.86509	0.212271	0.336446	1.76803	0.258675	0.38873	1.60528	0.394449	0.530516
RPA1755	ragD, "possible cation/heavy metal efflux pump, HlyD family secretion protein"	1203	12.2118	38.5408	37.1405	32.6416	20.0406	2.87944	0.0543749	0.121074	2.72306	0.0641862	0.129006	2.46284	0.104145	0.1893	1.95879	0.291007	0.422232
RPA1756	n/a, "possible acetyl-CoA acetyltransferase"	1515	11.7884	28.2888	33.6619	29.5985	16.5102	2.31456	0.174796	0.30508	2.72448	0.0760749	0.148137	2.39602	0.135154	0.233779	1.74564	0.422114	0.558387
RPA1757	n/a, "possible oxoacyl carrier protein reductase"	780	19.5729	40.0089	47.9299	56.9274	29.1316	1.84161	0.220614	0.364496	2.17909	0.0882068	0.167365	2.63433	0.0238265	0.0552351	1.70852	0.291546	0.42267
RPA1758	n/a, "putative enoyl-CoA hydratase paaG"	801	39.1085	106.268	128.392	140.19	89.9192	2.50228	0.00600483	0.0190298	2.97343	0.000444872	0.0016875	3.29443	7.44871e-05	0.000315214	2.79798	0.00205966	0.00624108
RPA1759	n/a, "Tyrosine protein kinase:Aminoglycoside phosphotransferase"	996	5.78422	10.0263	11.3783	13.8335	11.0741	1.727	0.626846	0.760569	1.96899	0.499075	0.635564	2.3641	0.344793	0.48206	2.5113	0.321499	0.456405
RPA1760	n/a, "conserved unknown protein"	375	13.6346	6.65748	10.2473	19.206	14.6261	0.454391	0.373554	0.535618	0.653939	0.605126	0.72383	1.32912	0.680833	0.786611	1.27964	0.733161	0.828569
RPA1761	n/a, "putative enoyl-CoA hydratase"	780	30.4673	45.0386	43.9218	55.8836	29.9043	1.34834	0.506131	0.662496	1.2977	0.555973	0.681697	1.66704	0.202584	0.320878	1.1488	0.76749	0.853669
RPA1762	n/a, "putative acyl-CoA dehydrogenase"	1332	47.09	138.965	164.735	159.768	111.359	2.70762	0.00101648	0.00392709	3.15489	5.26955e-05	0.000248018	3.10823	6.32358e-05	0.000271453	2.84643	0.000682847	0.00231454
RPA1763	n/a, "putative long-chain-fatty-acid CoA ligase"	1578	48.7392	421.818	538.426	615.883	445.128	7.97608	3.19049e-18	7.48634e-17	10.0305	1.14261e-24	3.70602e-23	11.6482	4.87446e-29	1.88775e-27	11.123	1.41737e-23	3.91307e-22
RPA1764	n/a, "putative 2, 4-dienoyl-CoA reductase (NADPH)"	873	12.291	42.8961	43.4954	40.4608	34.6582	3.35957	0.0232867	0.0599434	3.34671	0.0195566	0.0470873	3.16309	0.0275469	0.0625787	3.555	0.0165793	0.0392436
RPA1765	n/a, "putative enoyl-CoA hydratase"	813	44.2888	22.8116	30.8432	39.8263	30.6921	0.470297	0.103695	0.202764	0.626959	0.275654	0.409371	0.815056	0.622434	0.740267	0.823622	0.674473	0.783121
RPA1766	n/a, "putative long-chain-fatty-acid-CoA ligase"	1545	11.4196	21.4298	25.7152	24.3216	20.6369	1.7356	0.423909	0.586697	2.0324	0.256261	0.386871	1.94262	0.292449	0.427282	2.24116	0.201242	0.316197
RPA1767	n/a, "sensor histidine kinase with a PAC motif and a response regulator receiver domain"	2310	3.42922	22.0784	17.8476	15.2639	10.9064	7.81948	0.0195149	0.0515707	6.27292	0.0475496	0.100109	5.45887	0.08022	0.152594	4.81837	0.141739	0.239202
RPA1768	n/a, "hypothetical protein"	195	7.01671	29.8733	26.0525	13.168	11.1272	4.1229	0.0334369	0.0805078	3.50839	0.0652327	0.130728	1.74777	0.533013	0.663287	1.94882	0.460865	0.596704
RPA1769	n/a, "transcriptional regulator, LysR family"	891	17.862	38.7606	36.4033	28.5376	22.0525	2.00039	0.175857	0.306106	1.84142	0.230256	0.357733	1.45471	0.497328	0.630273	1.47094	0.503435	0.63572
RPA1770	n/a, "conserved hypothetical membrane protein"	1065	15.0789	18.8093	20.9765	16.5244	12.8467	1.16005	0.851688	0.925297	1.26592	0.728557	0.82349	1.00336	1	1	1.03976	1	1
RPA1771	n/a, "hypothetical protein"	783	98.5933	176.807	134.505	144.613	117.696	1.62926	0.0562624	0.124344	1.21734	0.459995	0.600361	1.33301	0.26494	0.395641	1.41819	0.20107	0.316149
RPA1772	ppc, "putative phosphoenolpyruvate carboxylase"	2811	92.0216	47.7691	54.1949	47.3666	37.4584	0.472051	0.0233198	0.0599768	0.52837	0.0428295	0.0915496	0.467024	0.0171998	0.0417217	0.487417	0.0340762	0.0730789
RPA1773	n/a, "putative DMT superfamily multidrug-efflux transporter"	330	17.0214	9.72684	10.6578	9.10955	4.93136	0.49531	0.357263	0.518748	0.543103	0.398513	0.539466	0.468678	0.301953	0.437665	0.336865	0.180218	0.290303
RPA1774	n/a, "OmpA/MotB domain, possible porin"	1326	229.944	14.5691	14.932	14.311	10.6817	0.055341	3.03253e-20	8.21541e-19	0.054498	2.28001e-21	5.83161e-20	0.0533598	1.13907e-21	2.61285e-20	0.0550734	3.22554e-18	5.9003e-17
RPA1775	n/a, "putative dehydrogenase"	915	22.4305	26.5702	36.7297	60.0272	30.4984	1.09519	0.893194	0.94961	1.48465	0.419196	0.559595	2.4582	0.0295325	0.0661984	1.63125	0.319436	0.454165
RPA1776	n/a, "possible lipid transfer protein"	1140	32.0903	118.936	106.667	102.403	49.0108	3.42015	0.000244347	0.00110104	3.01003	0.00104256	0.00360836	2.94349	0.00130461	0.00426107	1.84523	0.127302	0.219829
RPA1777	n/a, "DUF35"	414	122.284	305.393	389.686	463.509	339.359	2.27837	0.000235977	0.00106817	2.86523	5.94962e-07	3.82622e-06	3.4655	1.20708e-09	1.05723e-08	3.36211	7.14928e-08	4.75821e-07
RPA1778	n/a, "putative Glu-tRNA amidotransferase"	1359	26.76	37.4846	46.0567	49.6325	28.2069	1.2522	0.65171	0.780082	1.55384	0.315067	0.452146	1.68082	0.220528	0.342151	1.23945	0.665909	0.776909
RPA1779	n/a, "conserved hypothetical protein"	687	15.409	34.523	35.4572	34.1857	25.9688	2.13224	0.169758	0.298635	2.15981	0.146524	0.250944	2.13212	0.151927	0.256358	2.06778	0.195547	0.309862
RPA1780	n/a, "Phenylacetic acid degradation-related protein"	591	14.0128	20.8197	21.1594	25.3268	16.7253	1.38055	0.639109	0.76972	1.39094	0.616113	0.732658	1.68277	0.382752	0.520345	1.42202	0.606777	0.727306
RPA1781	phbH, "4-hydroxybenzoate hydroxylase (4-hydroxybenzoate-3-monooxygenase)"	1173	53.6572	26.7057	31.3163	33.5832	20.8615	0.441891	0.0545474	0.121301	0.510256	0.0933985	0.17521	0.560815	0.140176	0.240601	0.459683	0.0732205	0.140143
RPA1782	n/a, "TrapT family, dctP subunit, C4-dicarboxylate periplasmic binding protein"	1011	37.0396	91.2499	128.652	142.539	97.7113	2.26713	0.0195491	0.0516259	3.14931	0.000243562	0.000990628	3.53657	2.90303e-05	0.000133045	3.1724	0.000463578	0.00162298
RPA1783	n/a, "possible TrapT family, dctQ subunit, C4-dicarboxylate transport"	654	4.29439	6.45316	9.56055	9.95922	5.99036	1.55863	0.784563	0.879119	2.29743	0.474513	0.61456	2.33713	0.458053	0.59392	1.88312	0.647688	0.762828
RPA1784	n/a, "TrapT family, dctM subunit, C4-dicarboxylate transport"	1308	2.80787	9.77063	11.9507	11.4914	7.37275	3.27244	0.349476	0.511	4.11195	0.198373	0.319645	4.00317	0.208793	0.327983	3.37286	0.3338	0.46962
RPA1785	n/a, "conserved hypothetical protein"	462	4.20859	10.0356	14.9435	14.3692	10.4367	2.15942	0.502088	0.6585	3.12876	0.220237	0.345585	3.17819	0.206705	0.325618	2.96346	0.266467	0.395084
RPA1786	n/a, "putative 3-hydroxybutyryl-CoA dehydratase"	807	20.3458	90.7463	90.3928	61.4641	25.3935	4.11337	0.000264934	0.00118307	4.02532	0.000231445	0.000945207	2.77281	0.0145271	0.0359401	1.46492	0.476488	0.610804
RPA1787	fcs2, "putative feruloyl-CoA synthetase"	1899	8.60826	59.8174	56.6254	40.5978	19.9003	6.76233	0.000177314	0.000831681	6.26234	0.000288061	0.00114682	4.60136	0.00587183	0.0162228	2.84429	0.125175	0.216952
RPA1788	n/a, "possible 4-hydroxybenzoyl-CoA thioesterase"	420	50.581	152.284	194.928	206.226	199.185	2.75458	0.000553782	0.00228781	3.48021	4.0589e-06	2.27807e-05	3.73675	6.60983e-07	3.98729e-06	4.7794	8.25546e-09	6.15375e-08
RPA1789	n/a, "putative branched-chain amino acid transport system substrate-binding protein"	1158	21.5792	343.664	457.606	514.762	473.798	14.5257	2.59021e-22	8.06845e-21	19.0213	1.24512e-30	5.33315e-29	21.7573	5.40594e-35	3.00382e-33	26.4007	1.29232e-35	7.41014e-34
RPA1790	n/a, "putative diguanylate cyclase (GGDEF)"	819	38.4248	50.8775	56.2244	48.252	22.0041	1.20872	0.653582	0.781362	1.30713	0.494961	0.633077	1.13675	0.763151	0.847882	0.678995	0.420501	0.557076
RPA1791	n/a, "branched-chain amino acid transport system ATP-binding protein"	720	21.7041	111.949	117.055	93.8553	17.412	4.82677	1.45711e-05	8.56447e-05	4.96348	4.66354e-06	2.59304e-05	4.0482	0.000140057	0.000562619	0.939215	0.957304	0.986417
RPA1792	n/a, "putative branched-chain amino acid transport system ATP-binding protein"	1773	19.5367	111.541	116.524	93.8893	30.833	5.17559	7.8407e-06	4.8209e-05	5.32091	2.37596e-06	1.38474e-05	4.35822	7.41912e-05	0.000314408	1.8429	0.223549	0.344886
RPA1793	n/a, "branched-chain amino acid transport system permease protein"	1041	47.9399	183.464	192.265	165.023	70.7518	3.50194	9.5407e-06	5.78263e-05	3.61634	2.59488e-06	1.50352e-05	3.15065	4.32414e-05	0.000190466	1.75235	0.100479	0.18077
RPA1794	n/a, "transcriptional regulator, MarR family"	552	33.789	51.3655	58.6417	58.3168	33.1934	1.40533	0.420464	0.583054	1.58613	0.239521	0.368374	1.58474	0.237624	0.363382	1.20425	0.694734	0.800515
RPA1795	n/a, "possible potassium-efflux system protein"	1827	100.512	67.3804	56.3615	52.3444	32.2639	0.609112	0.105404	0.205744	0.501013	0.0242061	0.0565804	0.472802	0.0148582	0.0366679	0.377829	0.0045614	0.0126989
RPA1796	n/a, "putative Adenylate/Guanylate cyclase"	1575	25.6048	35.099	41.6426	42.0702	26.558	1.25476	0.65878	0.785475	1.46763	0.404896	0.54555	1.50938	0.362842	0.501931	1.25225	0.672736	0.781408
RPA1797	n/a, "conserved hypothetical protein"	1281	14.1104	60.277	61.3688	74.4595	39.0052	4.04119	0.00276715	0.00965588	4.04427	0.00198619	0.00636253	4.98388	0.000138661	0.000558013	3.36404	0.0144756	0.0349674
RPA1798	n/a, "putative periplasmic binding protein for ABC transporter for branched chain amino acids"	1236	99.7469	139.611	147.546	130.931	91.4323	1.27632	0.365652	0.527417	1.32868	0.27354	0.406933	1.19414	0.505261	0.637617	1.10096	0.755478	0.844485
RPA1799	ung, "Uracil-DNA glycosylase:Phage SPO1 DNA polymerase-related protein"	1488	12.825	83.5301	105.007	95.3312	78.3377	6.03195	2.73963e-05	0.000151655	7.45239	2.87036e-07	1.94663e-06	6.91038	1.12081e-06	6.49404e-06	7.4751	9.13713e-07	5.22247e-06
RPA1800	n/a, "Elongator protein 3/MiaB/NifB"	1251	12.2613	85.5277	119.121	95.6694	60.3204	6.43465	1.37617e-05	8.13689e-05	8.84402	9.42887e-09	7.82999e-08	7.19947	7.80225e-07	4.65947e-06	6.0576	4.96707e-05	0.000212994
RPA1801	n/a, "conserved hypothetical protein"	786	13.743	168.343	395.925	333.857	145.236	11.2771	3.2908e-12	4.61849e-11	26.2149	6.66579e-14	9.48683e-13	22.4597	2.82111e-27	1.01765e-25	13.1937	4.79619e-06	2.42247e-05
RPA1802	n/a, "conserved hypothetical protein"	1437	4.15945	29.6175	70.4795	64.2843	28.018	7.5334	0.00670033	0.0208569	17.9299	1.25638e-05	6.58497e-05	16.4964	3.30868e-07	2.10972e-06	9.56141	0.00107201	0.00348569
RPA1803	dnaE2, "putative DNA polymerase III alpha chain"	3588	4.83703	11.7956	16.1376	14.3479	11.0533	2.32384	0.410989	0.57373	3.08298	0.198386	0.319645	2.82832	0.247003	0.374207	2.81471	0.276681	0.406995
RPA1804	n/a, "conserved hypothetical protein"	954	51.3304	167.172	136.817	128.604	97.8633	2.97683	0.000136747	0.000658329	2.39544	0.00280243	0.00858863	2.28241	0.00497533	0.0140319	2.28889	0.0084168	0.0216969
RPA1805	n/a, "transcriptional regulator, LysR family"	951	16.5836	35.8776	30.7507	29.7665	20.471	1.95646	0.206739	0.347545	1.62809	0.374448	0.514988	1.59837	0.391999	0.529972	1.45602	0.534343	0.663724
RPA1806	n/a, "L-carnitine dehydratase/bile acid-inducible protein F"	1398	13.2901	38.1822	42.8617	44.3952	28.3253	2.72783	0.0671363	0.143245	3.04307	0.0296532	0.0671189	3.16366	0.0216134	0.0506058	2.69205	0.0745469	0.142089
RPA1807	n/a, "possible heavy metal efflux pump, HlyD family secretion protein"	1239	170.124	381.214	325.866	364.8	226.738	2.03494	0.000602703	0.00246147	1.71298	0.00951453	0.0251845	1.94939	0.00100993	0.00338129	1.58406	0.0424975	0.0886521
RPA1808	czcA1, "putative RND divalent metal cation efflux transporter CzcA"	3123	34.2658	29.7304	28.8846	23.9643	19.2609	0.788818	0.62852	0.761792	0.750371	0.544064	0.672904	0.628549	0.332104	0.468325	0.672904	0.431876	0.56769
RPA1809	n/a, "hypothetical protein"	318	270.617	221.692	156.479	93.1545	43.9722	0.744804	0.160966	0.287559	0.51524	0.00200862	0.00642644	0.310925	3.2857e-07	2.09657e-06	0.192651	6.33193e-10	5.34331e-09
RPA1810	n/a, "putative outer membrane protein"	1443	229.465	246.459	159.195	142.617	83.6209	0.976728	0.918618	0.966739	0.621294	0.0310729	0.0699962	0.563715	0.0100495	0.0260966	0.431085	0.000870906	0.00288849
RPA1811	n/a, "enoyl CoA hydratase"	780	72.6598	71.3301	75.0679	80.3728	47.5223	0.896327	0.750021	0.855472	0.925695	0.820864	0.894626	1.0108	0.990465	1	0.780688	0.490588	0.623871
RPA1812	n/a, "conserved hypothetical protein"	738	33.7625	166.566	176.596	233.371	203.357	4.50454	8.10474e-07	5.7505e-06	4.70049	1.36719e-07	9.65229e-07	6.30886	1.57324e-11	1.6755e-10	7.31169	2.77231e-12	3.01683e-11
RPA1813	n/a, "RNA polymerase ECF-type sigma factor"	609	26.8425	65.4933	122.669	106.026	125.592	2.23138	0.0482232	0.109337	4.12424	2.14373e-05	0.000107813	3.63759	0.000159643	0.000631653	5.80947	0.000731027	0.00245931
RPA1814	n/a, "conserved hypothetical protein"	645	18.5337	30.1356	30.8995	29.0323	19.1563	1.48973	0.47795	0.63619	1.51589	0.439558	0.580201	1.4396	0.504987	0.637478	1.27696	0.706029	0.809048
RPA1815	n/a, "hypothetical protein"	381	54.4355	312.81	289.244	261.197	192.048	5.26141	2.26197e-11	2.89299e-10	4.78671	2.1646e-10	2.16672e-09	4.39416	2.06901e-08	1.53847e-07	4.26864	8.15733e-08	5.40899e-07
RPA1816	n/a, "putative outer membrane receptor for iron transport"	2229	12.3738	26.8808	31.9666	34.5593	34.3138	2.00723	0.261905	0.414266	2.31208	0.142222	0.245739	2.57627	0.0832929	0.157634	3.35869	0.0218357	0.0500307
RPA1817	n/a, "conserved hypothetical protein"	1110	344.173	90.9299	66.3048	54.447	51.6929	0.239175	2.55911e-10	2.92189e-09	0.171701	1.91634e-14	2.87355e-13	0.142759	1.10795e-16	1.80872e-15	0.177349	5.86501e-12	6.21594e-11
RPA1818	n/a, "putative diguanylate cyclase (GGDEF)"	1290	121.753	66.8144	47.0056	37.3827	38.2191	0.499645	0.0177834	0.0476569	0.340467	0.000354123	0.00138191	0.278099	3.54868e-05	0.00015953	0.378135	0.00218617	0.00658206
RPA1819	n/a, "RNA polymerase ECF-type sigma factor, possible FecI"	570	259.249	140.262	451.805	690.118	1896.46	0.491306	0.00156947	0.00581238	1.55869	0.0757069	0.147621	2.42248	8.6112e-07	5.09496e-06	8.90342	6.52527e-13	7.53142e-12
RPA1820	n/a, "hypothetical protein"	834	101.544	61.58	110.895	179.324	302.228	0.548953	0.053144	0.118955	0.97526	0.938185	0.973191	1.61163	0.0523134	0.107289	3.59062	4.08148e-08	2.81054e-07
RPA1821	n/a, "conserved hypothetical protein"	510	481.079	419.706	315.184	257.389	185.189	0.792823	0.201658	0.341056	0.58579	0.00357165	0.0106649	0.48571	0.000108654	0.000445881	0.461519	0.000191684	0.000728382
RPA1822	n/a, "methyl-accepting chemotaxis receptor/sensory transducer"	2067	77.5182	26.7732	28.17	23.0879	15.9793	0.306984	0.00203185	0.00734224	0.325516	0.00223624	0.00704888	0.271569	0.000521958	0.00186182	0.242699	0.000542787	0.0018746
RPA1823	n/a, "TonB dependent receptor"	2634	34.6124	152.057	148.956	142.59	103.314	4.05148	7.00545e-06	4.33253e-05	3.89678	8.52003e-06	4.5812e-05	3.79738	1.25606e-05	6.11357e-05	3.65062	8.31574e-05	0.000342785
RPA1824	n/a, "unknown protein"	516	525.867	614.001	652.827	730.419	446.668	1.06156	0.734739	0.844324	1.1106	0.539992	0.66931	1.26283	0.164912	0.274291	1.01864	0.927899	0.966569
RPA1825	n/a, "conserved hypothetical protein"	240	90.9171	121.608	127.82	123.169	87.6458	1.22237	0.479156	0.636826	1.2629	0.392343	0.532402	1.24288	0.425458	0.562873	1.16148	0.619578	0.737573
RPA1826	n/a, "conserved hypothetical protein"	1359	24.3755	14.434	12.2211	10.0924	6.96301	0.53046	0.301485	0.458146	0.428466	0.167619	0.279427	0.359881	0.103448	0.188426	0.32489	0.0998984	0.179978
RPA1827	n/a, "hypothetical protein"	261	18.4862	29.607	30.4445	25.6751	25.8639	1.48968	0.477946	0.63619	1.49097	0.461096	0.601319	1.26277	0.692734	0.79543	1.71033	0.325106	0.460311
RPA1828	n/a, "Pyrrolidone-carboxylate/pyroglutamyl peptidase I (C15)"	651	46.4604	94.4129	88.9426	84.0814	73.7895	1.85777	0.0638468	0.137573	1.72212	0.100219	0.185325	1.6507	0.131261	0.228606	1.9259	0.0552576	0.110825
RPA1829	argK, "LAO/AO transport system kinase"	990	48.1545	126.329	120.789	111.719	63.1945	2.41199	0.00439358	0.0144886	2.26108	0.00744196	0.0204044	2.13517	0.0135485	0.0338655	1.56112	0.203616	0.319311
RPA1830	n/a, "hypothetical protein"	330	22.477	11.7082	13.2236	10.438	11.6892	0.45436	0.231862	0.377843	0.507947	0.278928	0.412789	0.413444	0.168422	0.27871	0.599688	0.430943	0.566797
RPA1831	n/a, "conserved hypothetical protein"	273	25.3235	15.0237	15.0303	12.1586	11.922	0.538113	0.306258	0.463867	0.530338	0.278139	0.412099	0.426789	0.157819	0.264788	0.570941	0.350272	0.487351
RPA1832	n/a, "unknown protein"	759	56.2636	57.7188	72.2536	62.9582	39.8638	0.941916	0.885484	0.944319	1.16135	0.667188	0.775269	1.02411	0.964023	0.989462	0.857605	0.693368	0.799509
RPA1833	n/a, "PilT protein, N-terminal"	402	84.5532	49.2391	57.0303	53.2807	44.5295	0.525116	0.0560221	0.123908	0.601912	0.112501	0.202617	0.568344	0.0780856	0.149232	0.627328	0.171883	0.279696
RPA1834	n/a, "hypothetical protein"	258	1180.69	1101.75	1196.34	1114.44	1178.34	0.847437	0.294106	0.449993	0.906102	0.526273	0.657813	0.85761	0.323554	0.459811	1.18872	0.309772	0.443915
RPA1835	mutB, "methylmalonyl-CoA mutase, subunit alpha, N-terminus"	2160	246.313	278.496	289.231	252.89	201.326	1.02756	0.902866	0.956467	1.0514	0.809726	0.886379	0.933202	0.740966	0.832005	0.981558	0.931389	0.968925
RPA1836	n/a, "DUF636"	465	91.8367	94.979	117.937	100.07	50.4213	0.939099	0.842048	0.920255	1.14454	0.631138	0.74508	0.989199	0.982521	1	0.656239	0.195889	0.310238
RPA1837	n/a, "possible methylmalonyl-CoA small subunit"	1872	114.445	323.469	332.232	338.232	173.991	2.58739	2.14902e-05	0.000121366	2.61772	1.01637e-05	5.40541e-05	2.70788	3.99599e-06	2.10283e-05	1.83727	0.0150582	0.036189
RPA1838	folK, "putative 2-amino-4-hydroxy-6-hydroxymethyldihydropteridine pyrophosphokinase"	492	67.9152	45.9103	45.0094	48.6259	17.6406	0.617527	0.18338	0.316734	0.594486	0.140897	0.243811	0.658656	0.22592	0.348823	0.302274	0.0047178	0.013072
RPA1839	folB, "putative dihydroneopterin aldolase"	366	29.9073	32.157	32.5656	22.9294	7.57519	0.986187	1	1	0.971051	0.976362	0.997546	0.693544	0.472195	0.607519	0.2858	0.0455314	0.0940163
RPA1840	folP, "dihydropteroate synthase"	858	63.7882	204.374	141.725	113.358	38.917	2.94381	4.65778e-05	0.000248008	2.00336	0.0132748	0.0336265	1.63144	0.0943593	0.175205	0.723677	0.391149	0.528209
RPA1841	n/a, "conserved unknown protein"	408	561.635	59.8789	34.162	42.6731	34.8633	0.0962633	2.0307e-26	8.25204e-25	0.0533391	8.49921e-37	5.17585e-35	0.0679624	3.83961e-33	1.91375e-31	0.074047	3.14203e-26	1.04094e-24
RPA1842	n/a, "conserved unknown protein"	369	570.644	273.529	128.85	104.55	68.7658	0.435368	7.75002e-06	4.76842e-05	0.20154	5.48424e-16	9.2807e-15	0.165904	4.88471e-19	9.4791e-18	0.144929	1.42528e-17	2.50474e-16
RPA1843	n/a, "conserved unknown protein"	1611	84.1276	126.706	118.659	101.076	49.5347	1.36391	0.272223	0.42584	1.26195	0.405712	0.546073	1.08742	0.778866	0.861597	0.698692	0.286909	0.418048
RPA1844	n/a, "putative peptidase"	1407	46.2688	62.7793	83.2772	71.9311	57.1879	1.239	0.573656	0.719014	1.6323	0.145679	0.249975	1.42893	0.304475	0.440465	1.47569	0.285901	0.417192
RPA1845	n/a, "putative tonB-dependent receptor protein"	2301	57.0225	48.7986	70.4527	55.6604	35.0737	0.772323	0.497102	0.654121	1.10872	0.772486	0.859256	0.893326	0.760977	0.846728	0.73277	0.431481	0.567422
RPA1846	n/a, "unknown protein"	735	61.0401	26.3647	36.4203	31.7827	24.7649	0.38009	0.0183803	0.0489582	0.528134	0.0892258	0.169012	0.461915	0.0430399	0.0912838	0.481129	0.0720569	0.138197
RPA1847	n/a, "conserved hypothetical protein"	282	13.0237	2.74022	5.54308	4.88588	3.84716	0.145162	0.079629	0.164179	0.359169	0.257355	0.388114	0.327466	0.221741	0.343522	0.335157	0.265638	0.394247
RPA1848	n/a, "Uncharacterized iron-regulated membrane protein DUF337"	1575	35.7553	16.606	17.6164	15.1898	12.3223	0.409915	0.0889325	0.17896	0.428458	0.0919737	0.173191	0.384279	0.0600204	0.120472	0.408645	0.0932948	0.170241
RPA1849	n/a, "conserved hypothetical protein"	288	22.2542	9.08138	12.4383	8.91581	7.11547	0.359482	0.140909	0.259151	0.498431	0.273738	0.40706	0.359683	0.124008	0.218209	0.368012	0.15267	0.254402
RPA1850	n/a, "methyl-accepting chemotaxis receptor/sensory transducer"	1998	10.128	6.7534	8.50813	7.49156	5.0981	0.574127	0.596678	0.736884	0.754499	0.786861	0.870194	0.670304	0.689852	0.793445	0.627953	0.674338	0.783066
RPA1851	n/a, "putative aldolase"	1074	119.017	332.63	308.555	274.363	205.397	2.54762	2.4205e-05	0.000135584	2.32914	0.000116145	0.000508925	2.10202	0.000830822	0.00283684	2.0741	0.0025916	0.00767866
RPA1852	mucR, "putative transcriptional regulator MucR"	417	126.412	25.8009	29.5199	30.7884	20.0907	0.18393	4.55314e-07	3.37521e-06	0.205877	8.14924e-07	5.10868e-06	0.220058	1.60154e-06	8.94902e-06	0.185625	1.4437e-06	7.96171e-06
RPA1853	n/a, "putative short-chain dehydrogenase"	741	55.5894	39.4674	43.4208	36.512	24.4017	0.638854	0.253941	0.404716	0.693061	0.329776	0.467927	0.597958	0.177695	0.290401	0.521615	0.116189	0.203706
RPA1854	n/a, "possible transcriptional regulator, TetR family"	636	16.1917	23.3655	23.6561	15.2632	10.993	1.3491	0.641524	0.771624	1.32708	0.65095	0.76144	0.850543	0.837758	0.905581	0.813548	0.804199	0.879301
RPA1855	n/a, "conserved hypothetical protein"	612	53.3042	95.5731	44.3786	46.3571	49.1435	1.65392	0.122377	0.231544	0.749909	0.451652	0.591975	0.797219	0.547813	0.676229	1.1154	0.793225	0.872246
RPA1856	n/a, "Protein of unknown function UPF0050"	429	236.52	348.891	372.872	348.469	305.716	1.34248	0.144361	0.264396	1.41224	0.077862	0.15074	1.34084	0.136143	0.234851	1.55498	0.0382234	0.0808675
RPA1857	n/a, "conserved hypothetical protein"	423	135.685	294.82	241.894	149.242	42.7462	1.9832	0.00204776	0.00739375	1.59804	0.0372386	0.0815461	1.00398	1	1	0.373457	0.00130193	0.00413116
RPA1858	n/a, "sensor histidine kinase with a PAS domain"	1833	108.983	50.913	25.1215	17.0152	6.8394	0.423109	0.00616383	0.0193962	0.202142	2.86625e-06	1.64796e-05	0.138292	3.78341e-08	2.70988e-07	0.0723993	8.61809e-10	7.16439e-09
RPA1859	n/a, "conserved hypothetical protein"	786	90.4293	28.2084	14.8327	10.9958	4.21752	0.279345	0.00045556	0.00193111	0.14498	7.46209e-07	4.69106e-06	0.106708	3.68646e-08	2.64533e-07	0.0474081	8.97034e-10	7.42273e-09
RPA1860	n/a, "conserved unknown protein"	342	82.5419	167.376	179.777	167.924	127.418	1.85086	0.0205239	0.0536974	1.95341	0.00885007	0.0237345	1.85772	0.0160315	0.0392281	1.84921	0.0258151	0.0579028
RPA1861	n/a, "hypothetical protein"	975	161.384	148.513	65.2648	47.7259	23.9852	0.835752	0.464294	0.622961	0.358674	0.000133217	0.000576952	0.265438	2.01093e-06	1.10706e-05	0.175543	5.74946e-08	3.88143e-07
RPA1862	n/a, "possible polysaccharide deacetylase"	1074	187.812	105.711	47.4233	39.8861	20.8764	0.50911	0.00656837	0.0205247	0.224576	3.74414e-08	2.87457e-07	0.191527	2.2467e-09	1.90512e-08	0.131178	1.42568e-10	1.29338e-09
RPA1863	n/a, "conserved hypothetical protein"	531	56.8243	155.713	176.504	141.651	119.296	2.49322	0.00141784	0.00530132	2.7867	0.000160741	0.000681002	2.26952	0.00374779	0.010875	2.53707	0.00167237	0.00517447
RPA1864	n/a, "hypothetical protein"	783	41.0192	20.7249	11.1463	9.99811	6.54296	0.460204	0.107203	0.208256	0.243251	0.00645015	0.0180049	0.213332	0.00336702	0.00987261	0.193947	0.00409203	0.0115141
RPA1865	n/a, "conserved hypothetical protein"	567	91.4458	32.0797	37.3327	31.3693	28.701	0.316381	0.00118829	0.00453021	0.365908	0.00277825	0.00852619	0.306445	0.0005786	0.00204187	0.381962	0.00635072	0.017003
[truncated: 3,011 more rows]
