# Supplementary material for: Molecular Basis of Bacterial Longevity
Source: mBio. 2017 Nov 28;8(6):e01726-17. doi: 10.1128/mBio.01726-17 (PMC5705917; doi:10.1128/mBio.01726-17)
Supplement: TABLE S3 [file mbo006173625st3.xlsx]

## Sheet: Table S3
	Supplementary Table S3. R. palustris Longevity genes: genes with reduced insertion fitness 3 - 14 days after growth arrest.
	Locus Tag	PID	Start	Stop	Gene Length (bp)	Strand	Gene	Product	COGs
Day 3	RPA0026	39933106	29224	30621	1398	+	-	major facilitator transporter	[R] General function prediction only
	RPA0134	39933211	150080	151939	1860	-	hydC	hydrogenase gamma-fused hydrogenase large and small subunit	[R] General function prediction only, [C] Energy production and conversion
	RPA0277	39933354	304743	304937	195	+	-	hypothetical protein	[S] Function unknown
	RPA0463	39933540	510757	511386	630	+	-	TetR family transcriptional regulator	not in COGs
	RPA0537	39933614	598415	599974	1560	-	-	acetyl-CoA hydrolase	[C] Energy production and conversion
	RPA0650	39933727	717848	718624	777	-	badK	cyclohex-1-ene-1-carboxyl-CoA hydratase	[I] Lipid transport and metabolism
	RPA0654	39933731	722381	723148	768	-	badH	2-hydroxycyclohexanecarboxyl-CoA dehydrogenase	[R] General function prediction only
	RPA0755	39933832	836321	837298	978	-	-	oligopeptide ABC transporter ATP-binding protein	[P] Inorganic ion transport and metabolism, [E] Amino acid transport and metabolism
	RPA0766	39933843	849702	850409	708	+	-	Crp/Fnr family transcriptional regulator	[T] Signal transduction mechanisms
	RPA0834	39933911	929885	930064	180	+	CoxF	CoxF protein	not in COGs
	RPA0888	39933965	985554	986600	1047	-	-	alpha/beta hydrolase	[I] Lipid transport and metabolism
	RPA0895	39933972	997027	997803	777	-	-	3-oxoacyl-[ACP] reductase	[I] Lipid transport and metabolism, [R] General function prediction only, [Q] Secondary metabolites biosynthesis, transport and catabolism
	RPA0917	39933994	1019597	1020106	510	+	-	AraC family transcriptional regulator	[S] Function unknown
	RPA0973	39934048	1072794	1073135	342	+	hypA	hydrogenase formation/expression protein HypA	[R] General function prediction only
	RPA1028	39934103	1129985	1130533	549	+	moaB	molybdopterin biosynthesis protein B	[H] Coenzyme transport and metabolism
	RPA1030	39934105	1131461	1132213	753	+	-	CoA transferase subunit B	[I] Lipid transport and metabolism
	RPA1190	39934265	1301099	1301731	633	-	-	hypothetical protein	[O] Posttranslational modification, protein turnover, chaperones
	RPA1238	39934313	1356488	1357336	849	-	-	enoyl-CoA hydratase	[I] Lipid transport and metabolism
	RPA1257	39934332	1377086	1377883	798	-	cobS	cobalamin (5`-phosphate) synthase	[H] Coenzyme transport and metabolism
	RPA1432	39934506	1588459	1588989	531	-	-	nitroimidazole resistance protein	[R] General function prediction only
	RPA1760	39934829	1969993	1970367	375	+	-	hypothetical protein	not in COGs
	RPA1897	39934966	2131667	2131987	321	+	GTA	hypothetical protein	[R] General function prediction only
	RPA2079	39935148	2338189	2338308	120	+	-	hypothetical protein	not in COGs
	RPA2183	39935252	2457284	2457904	621	+	-	DSBA oxidoreductase	[Q] Secondary metabolites biosynthesis, transport and catabolism
	RPA2273	39935342	2576083	2576379	297	+	-	hypothetical protein	not in COGs
	RPA2294	39935363	2600118	2600813	696	+	-	TetR family transcriptional regulator	[K] Transcription
	RPA2468	39935534	2807296	2807664	369	+	-	hypothetical protein	[R] General function prediction only
	RPA2594	39935660	2950006	2952297	2292	+	ntrY	multi-sensor signal transduction histidine kinase	[T] Signal transduction mechanisms
	RPA2691	39935757	3062237	3062887	651	-	-	hypothetical protein	[S] Function unknown
	RPA2693	39935759	3063892	3066174	2283	+	relA	GTP pyrophosphokinase	[T] Signal transduction mechanisms, [K] Transcription
	RPA2698	39935764	3069330	3070256	927	+	era	GTP-binding protein Era	[R] General function prediction only
	RPA3085	39936148	3490014	3491255	1242	+	-	alanine racemase	[M] Cell wall/membrane/envelope biogenesis
	RPA3158	39936221	3566090	3566281	192	-	-	hypothetical protein	not in COGs
	RPA3213	39936276	3630667	3630882	216	+	-	hypothetical protein	not in COGs
	RPA3432	39936495	3873487	3873732	246	+	-	hypothetical protein	[S] Function unknown
	RPA3480	39936542	3925772	3927973	2202	-	fiu	outer membrane receptor for iron transport	[P] Inorganic ion transport and metabolism
	RPA3532	39936594	3994412	3995821	1410	-	murD	UDP-N-acetylmuramoyl-L-alanyl-D-glutamate synthetase	[M] Cell wall/membrane/envelope biogenesis
	RPA3653	39936715	4126487	4126747	261	-	-	SirA-like protein	[O] Posttranslational modification, protein turnover, chaperones
	RPA4141	39937201	4684624	4684875	252	+	-	hypothetical protein	[S] Function unknown
	RPA4187	39937247	4730298	4731785	1488	+	-	Fis family transcriptional regulator	[T] Signal transduction mechanisms
	RPA4247	39937307	4791190	4792716	1527	+	fixL	two component low oxygen sensor histidine kinase	[T] Signal transduction mechanisms
	RPA4367	39937427	4916339	4917727	1389	-	-	sensor signal transduction histidine kinase	[T] Signal transduction mechanisms
	RPA4461	39937521	5035913	5036335	423	-	-	cytochrome subunit of sulfide dehydrogenase	[C] Energy production and conversion
	RPA4562	39937620	5141828	5142733	906	+	apbA/panE	2-dehydropantoate 2-reductase	[H] Coenzyme transport and metabolism
	RPA4596	39937654	5182598	5183329	732	+	fabG5	3-oxoacyl-ACP reductase	[R] General function prediction only
	RPA4616	39937674	5198780	5200153	1374	-	nifN	nitrogenase molybdenum-cofactor biosynthesis protein NifN	[C] Energy production and conversion
	RPA4630	39937688	5210219	5211775	1557	-	nifB	nitrogenase cofactor biosynthesis protein NifB	[R] General function prediction only
	RPA4692	39937750	5295550	5295927	378	+	-	hypothetical protein	not in COGs
	RPA4700	39937758	5303694	5304608	915	+	ligI	2-pyrone-4,6-dicarboxylic acid hydrolase	[R] General function prediction only
	RPA4807	39937865	5427284	5428504	1221	+	-	branched chain amino-acid ABC transporter substrate-binding protein	[E] Amino acid transport and metabolism
	RPA4809	39937867	5430178	5430831	654	+	-	ABC transporter ATP-binding protein	[V] Defense mechanisms
	RPA4818	39937876	5442079	5442417	339	-	-	hypothetical protein	[S] Function unknown
Day 7	RPA0442	39933519	488669	489466	798	-	trmB	tRNA (guanine-N(7)-)-methyltransferase	[R] General function prediction only
	RPA0446	39933523	492915	493487	573	-	-	hypothetical protein	[R] General function prediction only
	RPA0485	39933562	535357	536562	1206	-	-	urea/short-chain amide ABC transporter	[E] Amino acid transport and metabolism
	RPA0744	39933821	821440	821724	285	-	-	high potential iron sulfur protein	not in COGs
	RPA0812	39933889	902897	903697	801	-	-	hypothetical protein	not in COGs
	RPA0817	39933894	911818	913026	1209	+	-	acetyl-CoA acetyltransferase	[I] Lipid transport and metabolism
	RPA0969	39934044	1070106	1070972	867	+	hupH	hydrogenase expression/formation protein HupH	not in COGs
	RPA1092	39934167	1197405	1197776	372	+	-	carboxymuconolactone decarboxylase	[S] Function unknown
	RPA1173	39934248	1281878	1282138	261	-	cspA1	cold-shock DNA-binding domain-containing protein	[K] Transcription
	RPA1216	39934291	1331304	1332245	942	-	-	ABC transporter permease	[E] Amino acid transport and metabolism, [P] Inorganic ion transport and metabolism
	RPA1388	39934462	1534069	1535079	1011	+	-	hypothetical protein	[M] Cell wall/membrane/envelope biogenesis
	RPA1547	39934617	1718236	1719669	1434	+	lhaA	photosynthetic complex (LH1) assembly protein LhaA	not in COGs
	RPA1679	39934749	1868698	1869012	315	+	-	hypothetical protein	not in COGs
	RPA1922	39934991	2156125	2156634	510	+	cycL	cytochrome C biogenesis protein	[O] Posttranslational modification, protein turnover, chaperones
	RPA2335	39935404	2648168	2648509	342	-	-	hypothetical protein	not in COGs
	RPA2635	39935701	2997843	2998712	870	+	nifH3	nitrogenase reductase NifH subunit	[P] Inorganic ion transport and metabolism
	RPA2828	39935895	3202230	3203102	873	-	-	phytoene synthase	[I] Lipid transport and metabolism
	RPA3491	39936553	3941143	3942294	1152	-	hflK	HflK protein	[O] Posttranslational modification, protein turnover, chaperones
	RPA4214	39937274	4757362	4757676	315	-	-	hypothetical protein	not in COGs
	RPA4276	39937336	4824214	4824513	300	+	-	hypothetical protein	not in COGs
	RPA4354	39937414	4905007	4906104	1098	-	-	GTP-dependent nucleic acid-binding protein EngD	[J] Translation, ribosomal structure and biogenesis
	RPA4393	39937453	4946115	4946330	216	-	-	hypothetical protein	not in COGs
	RPA4476	39937536	5048464	5048976	513	-	-	hypothetical protein	[S] Function unknown
	RPA4514	39937572	5095094	5096794	1701	+	-	alkaline phosphatase	[P] Inorganic ion transport and metabolism
	RPA4602	39937660	5188040	5188336	297	-	fixX	ferredoxin like protein fixX	[C] Energy production and conversion
	RPA4610	39937668	5195807	5196127	321	-	-	HesB/YadR/YfhF	[S] Function unknown
	RPA4715	39937773	5316493	5317614	1122	-	modC	molybdate ABC transporter ATP-binding protein	[P] Inorganic ion transport and metabolism
	RPA4824	39937882	5448369	5448743	375	-	-	hypothetical protein	not in COGs
Day 14	RPA0269	39933346	297393	297590	198	+	-	hypothetical protein	[S] Function unknown
	RPA0294	39933371	323133	325073	1941	-	gidA	tRNA uridine 5-carboxymethylaminomethyl modification protein GidA	[D] Cell cycle control, cell division, chromosome partitioning
	RPA0305	39933382	335075	335659	585	+	-	Smr protein/MutS2	[S] Function unknown
	RPA0722	39933799	795584	796363	780	-	fecE	iron(III) dicitrate ABC transporter ATP-binding protein FecE	[H] Coenzyme transport and metabolism, [P] Inorganic ion transport and metabolism
	RPA0760	39933837	840889	841842	954	-	-	oligopeptide ABC transporter permease	[P] Inorganic ion transport and metabolism, [E] Amino acid transport and metabolism
	RPA0816	39933893	909857	911647	1791	+	-	acyl-CoA dehydrogenase	[I] Lipid transport and metabolism
	RPA0946	39934023	1046611	1046988	378	+	-	hypothetical protein	not in COGs
	RPA0971	39934046	1071171	1071695	525	+	hupJ	hydrogenase expression/formation protein HupJ	not in COGs
	RPA1183	39934258	1292874	1295699	2826	-	-	double-transmembrane region-like protein	not in COGs
	RPA1226	39934301	1343344	1344507	1164	+	oorA	2-oxoglutarate ferredoxin oxidoreductase subunit alpha	[C] Energy production and conversion
	RPA1314	39934389	1435192	1435623	432	+	-	chemotaxis protein CheY	[T] Signal transduction mechanisms
	RPA1333	39934407	1457225	1457881	657	+	-	hypothetical protein	not in COGs
	RPA1353	39934427	1498884	1499624	741	+	-	hypothetical protein	[M] Cell wall/membrane/envelope biogenesis
	RPA1396	39934470	1542824	1543879	1056	+	-	sugar ABC transporter permease	[G] Carbohydrate transport and metabolism
	RPA1616	39934686	1797254	1798060	807	-	-	hypothetical protein	not in COGs
	RPA2092	39935161	2349426	2350562	1137	-	-	citrate utilization protein B (tcuB?)	not in COGs
	RPA2115	39935184	2379725	2380213	489	+	cynS	cyanate hydratase	[P] Inorganic ion transport and metabolism
	RPA2228	39935297	2525909	2526256	348	-	trbK	hypothetical protein	not in COGs
	RPA2338	39935407	2649177	2649677	501	-	-	hypothetical protein	not in COGs
	RPA2537	39935603	2876741	2877046	306	+	-	ETC complex I subunit region	not in COGs
	RPA2565	39935631	2911997	2912134	138	-	-	O-acetylserine (thiol) lyase C-terminal portion	not in COGs
	RPA2580	39935646	2934119	2934784	666	+	-	protein-L-isoaspartate(D-aspartate) O-methyltransferase	[O] Posttranslational modification, protein turnover, chaperones
	RPA2588	39935654	2943576	2944049	474	+	-	cyclase	[I] Lipid transport and metabolism
	RPA2848	39935913	3222895	3223404	510	-	tatB	twin-arginine translocation protein TatB	[U] Intracellular trafficking, secretion, and vesicular transport
	RPA3113	39936176	3517583	3518065	483	+	-	Holliday junction resolvase-like protein	[L] Replication, recombination and repair
	RPA3229	39936292	3647585	3648700	1116	-	adk	adenylate kinase	[F] Nucleotide transport and metabolism
	RPA3321	39936384	3746647	3748143	1497	-	algC	phosphomannomutase	[G] Carbohydrate transport and metabolism
	RPA3411	39936474	3852571	3853734	1164	-	-	hypothetical protein	not in COGs
	RPA3724	39936785	4206500	4207732	1233	+	ilvK	high-affinity leucine-isoleucine-valine transport system periplasmic binding protein	[E] Amino acid transport and metabolism
	RPA3758	39936819	4253885	4254691	807	+	hpcG	2-oxo-hepta-3-ene-1,7-dioic acid hydratase	[Q] Secondary metabolites biosynthesis, transport and catabolism
	RPA3809	39936870	4306255	4306995	741	+	livF	branched chain amino acid ABC transporter ATP-binding protein	[E] Amino acid transport and metabolism
	RPA4097	39937157	4639835	4640461	627	+	-	TetR family transcriptional regulator	[K] Transcription
	RPA4224	39937284	4767160	4767444	285	+	-	hypothetical protein	not in COGs
	RPA4599	39937657	5186123	5186395	273	+	-	hypothetical protein	not in COGs
	RPA4698	39937756	5301816	5302511	696	+	fldZ	4-hydroxy-4-methyl-2-oxoglutarate aldolase	[H] Coenzyme transport and metabolism
	RPA4739	39937797	5349996	5352557	2562	-	-	hypothetical protein	not in COGs
	RPA4800	39937858	5419057	5420268	1212	-	-	transporter	[G] Carbohydrate transport and metabolism
