# Supplementary material for: Molecular Basis of Bacterial Longevity
Source: mBio. 2017 Nov 28;8(6):e01726-17. doi: 10.1128/mBio.01726-17 (PMC5705917; doi:10.1128/mBio.01726-17)
Supplement: TABLE S4 [file mbo006173625st4.xlsx]

## Sheet: Table S4
Supplementary Table S4. Genes with increased insertion fitness 3, 7, 14, and 30 days following growth arrest.
	Locus Tag	PID	Start	Stop	Gene Length (bp)	Strand	Gene	Product	COGs
Day 3	RPA2518	39935584	2860251	2860388	138	+	-	hypothetical protein	not in COGs
	RPA2531	39935597	2870915	2871193	279	+	-	hypothetical protein	not in COGs
	RPA2576	39935642	2929079	2929810	732	+	-	hypothetical protein	[S] Function unknown
	RPA2701	39935767	3071489	3072358	870	-	-	hypothetical protein	[M] Cell wall/membrane/envelope biogenesis, [G] Carbohydrate transport and metabolism
	RPA2823	39935890	3197176	3197466	291	+	-	hypothetical protein	[R] General function prediction only
	RPA3024	39936087	3425900	3426310	411	-	-	hypothetical protein	not in COGs
	RPA3131	39936194	3538617	3538934	318	-	-	hypothetical protein	[S] Function unknown
Day 7	RPA0980	39934055	1080263	1081615	1353	+	hoxJ	sensor histidine kinase	[T] Signal transduction mechanisms
	RPA1628	39934698	1810060	1810560	501	+	cheW2	chemotaxis signal transduction/oligomerization protein CheW2	[T] Signal transduction mechanisms, [N] Cell motility
	RPA2284	39935353	2586042	2586356	315	-	-	drug efflux protein	[P] Inorganic ion transport and metabolism
	RPA2803	39935870	3179069	3179392	324	-	-	hypothetical protein	not in COGs
	RPA2817	39935884	3193267	3194052	786	-	-	hypothetical protein	not in COGs
	RPA4070	161610769	4607430	4608140	711	-	msrA1	methionine sulfoxide reductase A	[O] Posttranslational modification, protein turnover, chaperones
Day 14	RPA1141	39934216	1249536	1249832	297	-	groES	co-chaperonin GroES	[O] Posttranslational modification, protein turnover, chaperones
	RPA2534	39935600	2872797	2873579	783	+	-	hypothetical protein	not in COGs
	RPA2710	39935777	3082855	3083631	777	-	-	arginyl-tRNA-protein transferase	[O] Posttranslational modification, protein turnover, chaperones
	RPA2717	39935784	3089068	3089283	216	+	-	hypothetical protein	not in COGs
	RPA3178	39936241	3586281	3586679	399	-	-	hypothetical protein	[S] Function unknown
Day 30	RPA0852	39933929	944214	944891	678	+	-	LuxR family transcriptional regulator	[K] Transcription, [T] Signal transduction mechanisms
	RPA0853	39933930	945053	948562	3510	-	-	periplasmic sensor hybrid histidine kinase	[R] General function prediction only, [E] Amino acid transport and metabolism, [T] Signal transduction mechanisms
	RPA0954	39934031	1054877	1055806	930	-	-	histone deacetylase superfamily protein	[B] Chromatin structure and dynamics, [Q] Secondary metabolites biosynthesis, transport and catabolism
	RPA0979	39934054	1078825	1080273	1449	+	hoxA	Fis family transcriptional regulator	[T] Signal transduction mechanisms
	RPA1121	39934196	1222982	1225312	2331	+	-	diguanylate cyclase/phosphodiesterase	[T] Signal transduction mechanisms
	RPA1682	39934752	1873536	1874162	627	+	-	LuxR family transcriptional regulator	[T] Signal transduction mechanisms
	RPA2135	39935204	2398973	2401096	2124	-	-	sensor histidine kinase	[T] Signal transduction mechanisms
	RPA2371	39935441	2684924	2686141	1218	+	mexA	RND multidrug efflux membrane fusion protein MexA	[M] Cell wall/membrane/envelope biogenesis
	RPA2372	39935442	2686138	2689305	3168	+	mexB	RND multidrug efflux transporter MexB	[V] Defense mechanisms
	RPA2544	39935610	2885193	2885432	240	+	-	hypothetical protein	not in COGs
	RPA2639	39935705	3003327	3003812	486	-	-	L-2-amino-thiazoline-4-carboxylic acid hydrolase	not in COGs
	RPA2841	39935908	3216132	3216899	768	-	surE	stationary phase survival protein SurE	[R] General function prediction only
	RPA2872	39935937	3248725	3249528	804	-	-	hypothetical protein	not in COGs
	RPA2956	39936021	3341940	3345080	3141	+	mexF	RND multidrug efflux transporter MexF	[V] Defense mechanisms
	RPA3029	39936092	3430730	3430912	183	+	-	hypothetical protein	not in COGs
	RPA3358	39936421	3801039	3801755	717	+	-	hypothetical protein	[S] Function unknown
	RPA3360	39936423	3803244	3804464	1221	-	pssN	capsule polysaccharide export outer membrane protein	[M] Cell wall/membrane/envelope biogenesis
	RPA3402	39936465	3840586	3841008	423	-	-	hypothetical protein	not in COGs
	RPA3407	39936470	3846441	3847019	579	-	-	hypothetical protein	not in COGs
	RPA3420	39936483	3863062	3863613	552	+	-	type IV pilus assembly PilZ	not in COGs
	RPA3488	39936550	3938057	3939562	1506	-	-	peptidase S1C Do	[O] Posttranslational modification, protein turnover, chaperones
	RPA3568	39936630	4034096	4034635	540	-	-	hypothetical protein	not in COGs
	RPA3600	39936662	4064442	4064924	483	-	bfr	bacterioferritin	[P] Inorganic ion transport and metabolism
	RPA3669	39936731	4142166	4143488	1323	-	-	urea short-chain amide or branched-chain amino acid uptake ABC transporter periplasmic solute-binding protein	[E] Amino acid transport and metabolism
	RPA3848	39936909	4348444	4349592	1149	+	gcvT	glycine cleavage system aminomethyltransferase T	[E] Amino acid transport and metabolism
	RPA4347	39937407	4901055	4901489	435	+	-	hypothetical protein	not in COGs
	RPA4492	39937552	5071736	5072281	546	+	apt	adenine phosphoribosyltransferase	[F] Nucleotide transport and metabolism
	RPA4791	39937849	5409117	5409857	741	+	-	two-component transcriptional regulator	[K] Transcription, [T] Signal transduction mechanisms
